# Supplementary material for: The typhoid Mary legacy: Genomic epidemiology uncovers contemporary carriage dynamics across two decades of enteric fever surveillance in England and Wales
Source: PLoS Negl Trop Dis. 2026 Apr 27;20(4):e0014177. doi: 10.1371/journal.pntd.0014177 (PMC13132454; doi:10.1371/journal.pntd.0014177)
Supplement: S3 Table — (XLSX) [file pntd.0014177.s003.xlsx]

## Sheet: S. Typhi
SRR Accession	Isolate Serovar	Carriage Status	Detailed Carriage Status	Year	Relevant Enterobase Entry	Enterobase Assember Version	Assembly Barcode	Sequence Type	Genotyphi Lineage	Continenetal Association
SRR13999283	Salmonella Typhi	Acute Infection	Acute Infection	2011	SRR13999283	4.1	SAL_OC1621AA_AS	2	3.3.2.Bd1	Asia
SRR14009227	Salmonella Typhi	Carried Infection	Convalescent Carriage	2011	SRR14009227	4.1	SAL_OC2065AA_AS	1	4.3.1.2	Asia
SRR9989255	Salmonella Typhi	Acute Infection	Acute Infection	2019	SRR9989255	4.1	SAL_PB5502AA_AS	1	4.3.1	Asia
SRR10062935	Salmonella Typhi	Acute Infection	Acute Infection	2019	SRR10062935	4.1	SAL_QB3044AA_AS	2	2.1	Asia
SRR14071854	Salmonella Typhi	Acute Infection	Acute Infection	2021	SRR14071854	4.1	SAL_PC3794AA_AS	1	4.3.1.1.P1	Asia
SRR29461653	Salmonella Typhi	Acute Infection	Acute Infection	2023	SRR29461653	5.1	SAL_KD5529AA_AS	1	4.3.1.2.1	Asia
SRR7165360	Salmonella Typhi	Acute Infection	Acute Infection	2017	SRR7165360	4	SAL_AB7945AA_AS	1	4.3.1.1	Asia
SRR13999279	Salmonella Typhi	Acute Infection	Acute Infection	2011	SRR13999279	4.1	SAL_OC1617AA_AS	2	3.3	N/A
SRR14009216	Salmonella Typhi	Acute Infection	Acute Infection	2011	SRR14009216	4.1	SAL_OC2054AA_AS	2	3.2.1	Asia
SRR8283327	Salmonella Typhi	Acute Infection	Acute Infection	2018	SRR8283327	4	SAL_HB1400AA_AS	1	4.3.1.2	Asia
SRR14022448	Salmonella Typhi	Carried Infection	Convalescent Carriage	2011	SRR14022448	4.1	SAL_OC2164AA_AS	2	3.3	Asia
SRR14022449	Salmonella Typhi	Carried Infection	Convalescent Carriage	2011	SRR14022449	4.1	SAL_OC2165AA_AS	2	3.3	Asia
SRR5949979	Salmonella Typhi	Acute Infection	Acute Infection	2012	SRR5949979	3.61	SAL_UA7448AA_AS	1	4.3.1.1.EA1	Africa
SRR1646264	Salmonella Typhi	Acute Infection	Acute Infection	2012	SRR1646264	2.2	SAL_JA7623AA_AS	1	4.3.1.2	Asia
SRR1645767	Salmonella Typhi	Acute Infection	Acute Infection	2012	SRR1645767	2.2	SAL_JA7617AA_AS	1	4.3.1	Asia
SRR14022459	Salmonella Typhi	Carried Infection	Convalescent Carriage	2012	SRR14022459	4.1	SAL_OC2175AA_AS	1	4.3.1.3.Bdq	Asia
SRR14022443	Salmonella Typhi	Carried Infection	Convalescent Carriage	2011	SRR14022443	4.1	SAL_OC2159AA_AS	1	4.3.1.1	Asia
SRR1635125	Salmonella Typhi	Acute Infection	Acute Infection	2012	SRR1635125	2.2	SAL_FA1554AA_AS	1	4.3.1	Asia
SRR1635110	Salmonella Typhi	Acute Infection	Acute Infection	2012	SRR1635110	2.2	SAL_FA1556AA_AS	1	4.3.1.2.1	Asia
SRR1645568	Salmonella Typhi	Acute Infection	Acute Infection	2012	SRR1645568	2.2	SAL_JA7613AA_AS	1	4.3.1.2.1	Asia
SRR1645294	Salmonella Typhi	Acute Infection	Acute Infection	2012	SRR1645294	2.2	SAL_JA7607AA_AS	1	4.3.1.2.1	Asia
SRR1645167	Salmonella Typhi	Acute Infection	Acute Infection	2012	SRR1645167	2.2	SAL_JA0920AA_AS	1	4.3.1.2	Asia
SRR14022444	Salmonella Typhi	Carried Infection	Convalescent Carriage	2012	SRR14022444	4.1	SAL_OC2160AA_AS	1	4.3.1	Asia
SRR1645571	Salmonella Typhi	Acute Infection	Acute Infection	2012	SRR1645571	2.2	SAL_JA7614AA_AS	1	4.3.1.1	Asia
SRR1645912	Salmonella Typhi	Acute Infection	Acute Infection	2012	SRR1645912	2.2	SAL_JA7620AA_AS	1	4.3.1.1	Asia
SRR8098338	Salmonella Typhi	Acute Infection	Acute Infection	2018	SRR8098338	4	SAL_FB1039AA_AS	1	4.3.1.2.1	Asia
SRR1645187	Salmonella Typhi	Acute Infection	Acute Infection	2012	SRR1645187	2.2	SAL_JA7608AA_AS	1	4.3.1	Asia
SRR1645391	Salmonella Typhi	Acute Infection	Acute Infection	2012	SRR1645391	2.2	SAL_JA7610AA_AS	2	2.2.2	Asia
SRR14022461	Salmonella Typhi	Carried Infection	Convalescent Carriage	2012	SRR14022461	4.1	SAL_OC2177AA_AS	2	2.2.2	N/A
SRR1646367	Salmonella Typhi	Acute Infection	Acute Infection	2012	SRR1646367	2.2	SAL_JA7624AA_AS	2	3.3.1	Asia
SRR1646386	Salmonella Typhi	Acute Infection	Acute Infection	2012	SRR1646386	2.2	SAL_JA7626AA_AS	1	4.3.1	Asia
SRR1645168	Salmonella Typhi	Acute Infection	Acute Infection	2012	SRR1645168	2.2	SAL_JA7605AA_AS	1	4.3.1.2	Asia
SRR7903001	Salmonella Typhi	Acute Infection	Acute Infection	2018	SRR7903001	4	SAL_EB6111AA_AS	2209	2.3.3	Asia
SRR28221634	Salmonella Typhi	Acute Infection	Acute Infection	2023	SRR28221634	5.1	SAL_GD9239AA_AS	2	2.2	Asia
SRR1645177	Salmonella Typhi	Acute Infection	Acute Infection	2012	SRR1645177	2.2	SAL_JA7606AA_AS	2	2.2	Asia
SRR1645159	Salmonella Typhi	Acute Infection	Acute Infection	2012	SRR1645159	2.2	SAL_JA1047AA_AS	1	4.3.1.2	Unknown
SRR1645888	Salmonella Typhi	Acute Infection	Acute Infection	2012	SRR1645888	2.2	SAL_JA7619AA_AS	2	2	N/A
SRR7165857	Salmonella Typhi	Acute Infection	Acute Infection	2017	SRR7165857	4	SAL_AB8459AA_AS	1	4.3.1.2	Asia
SRR7475302	Salmonella Typhi	Acute Infection	Acute Infection	2018	SRR7475302	4	SAL_CB5117AA_AS	1	4.3.1.1.EA1	Africa
SRR1645361	Salmonella Typhi	Acute Infection	Acute Infection	2012	SRR1645361	2.2	SAL_JA7609AA_AS	2	2.5.1	Africa
SRR1645443	Salmonella Typhi	Acute Infection	Acute Infection	2012	SRR1645443	2.2	SAL_JA7611AA_AS	2	2.2.2	Asia
SRR1646004	Salmonella Typhi	Acute Infection	Acute Infection	2012	SRR1646004	2.2	SAL_JA7622AA_AS	1	4.3.1.1	Asia
SRR1645614	Salmonella Typhi	Acute Infection	Acute Infection	2012	SRR1645614	2.2	SAL_JA7615AA_AS	2	3.3.1	Asia
SRR1645885	Salmonella Typhi	Acute Infection	Acute Infection	2012	SRR1645885	2.2	SAL_JA7618AA_AS	1	4.3.1.1	Asia
SRR14071864	Salmonella Typhi	Carried Infection	Convalescent Carriage	2012	SRR14071864	4.1	SAL_PC3802AA_AS	2	3.2.2	Asia
SRR13927914	Salmonella Typhi	Carried Infection	Convalescent Carriage	2004	SRR13927914	4.1	SAL_NC9305AA_AS	1	4.3.1	N/A
SRR14088341	Salmonella Typhi	Carried Infection	Convalescent Carriage	2012	SRR14088341	4.1	SAL_OC3481AA_AS	1	4.3.1.2.1	Asia
SRR14088344	Salmonella Typhi	Acute Infection	Acute Infection	2013	SRR14088344	4.1	SAL_PC3976AA_AS	1	4.3.1.1	Asia
SRR1965819	Salmonella Typhi	Acute Infection	Acute Infection	2015	SRR1965819	2.2	SAL_EA7946AA_AS	2	3.2.2	N/A
SRR3048567	Salmonella Typhi	Acute Infection	Acute Infection	2014	SRR3048567	3.32	SAL_KA1587AA_AS	1	4.3.1.2	N/A
SRR9261531	Salmonella Typhi	Acute Infection	Acute Infection	2019	SRR9261531	4	SAL_MB7263AA_AS	1	4.3.1.2.1	Asia
SRR7165353	Salmonella Typhi	Acute Infection	Acute Infection	2013	SRR7165353	4	SAL_AB7938AA_AS	2	3.3	Africa
SRR14071865	Salmonella Typhi	Carried Infection	Convalescent Carriage	2013	SRR14071865	4.1	SAL_OC3295AA_AS	1	4.3.1.1	Asia
SRR7165415	Salmonella Typhi	Acute Infection	Acute Infection	2013	SRR7165415	4	SAL_AB8003AA_AS	1	4.3.1.2	Asia
SRR5886991	Salmonella Typhi	Acute Infection	Acute Infection	2013	SRR5886991	3.61	SAL_UA3551AA_AS	2	2.3.1	Africa
SRR9261349	Salmonella Typhi	Acute Infection	Acute Infection	2019	SRR9261349	4	SAL_MB7217AA_AS	1	4.3.1	Asia
SRR1968280	Salmonella Typhi	Acute Infection	Acute Infection	2014	SRR1968280	2.2	SAL_EA7057AA_AS	1	4.3.1.1	Asia
SRR7369118	Salmonella Typhi	Acute Infection	Acute Infection	2014	SRR7369118	4	SAL_BB8092AA_AS	2	2.3.2	Americas
SRR1963449	Salmonella Typhi	Acute Infection	Acute Infection	2014	SRR1963449	2.2	SAL_EA8214AA_AS	1	4.3.1.1	Asia
SRR1966845	Salmonella Typhi	Acute Infection	Acute Infection	2014	SRR1966845	2.2	SAL_EA7600AA_AS	1	4.3.1.1	Asia
SRR1970202	Salmonella Typhi	Acute Infection	Acute Infection	2014	SRR1970202	2.2	SAL_EA5955AA_AS	2	2.5	Asia
SRR1967393	Salmonella Typhi	Acute Infection	Acute Infection	2014	SRR1967393	2.2	SAL_EA7430AA_AS	1	4.3.1.2	Asia
SRR1967575	Salmonella Typhi	Acute Infection	Acute Infection	2014	SRR1967575	2.2	SAL_EA7367AA_AS	1	4.3.1.1	Asia
SRR1967856	Salmonella Typhi	Acute Infection	Acute Infection	2014	SRR1967856	2.2	SAL_EA7270AA_AS	2	2.2	Asia
SRR5633129	Salmonella Typhi	Acute Infection	Acute Infection	2014	SRR5633129	3.61	SAL_TA1933AA_AS	1	4.3.1.1	Unknown
SRR29334388	Salmonella Typhi	Carried Infection	Convalescent Carriage	2023	SRR29334388	5.1	SAL_KD0409AA_AS	1	4.3.1	Asia
SRR1970034	Salmonella Typhi	Acute Infection	Acute Infection	2014	SRR1970034	2.2	SAL_EA6086AA_AS	1	4.3.1.1	Asia
SRR1967741	Salmonella Typhi	Acute Infection	Acute Infection	2014	SRR1967741	2.2	SAL_EA7305AA_AS	1	4.3.1.2	Asia
SRR1966736	Salmonella Typhi	Acute Infection	Acute Infection	2014	SRR1966736	2.2	SAL_EA7641AA_AS	2	3.2.1	Asia
SRR7165455	Salmonella Typhi	Acute Infection	Acute Infection	2014	SRR7165455	4	SAL_AB8041AA_AS	1	4.3.1.1	Asia
SRR1967638	Salmonella Typhi	Acute Infection	Acute Infection	2014	SRR1967638	2.2	SAL_EA7344AA_AS	1	4.3.1.2	Asia
SRR1967790	Salmonella Typhi	Acute Infection	Acute Infection	2014	SRR1967790	2.1	SAL_BA3214AA_AS	2	2.5	Asia
SRR1969159	Salmonella Typhi	Acute Infection	Acute Infection	2014	SRR1969159	2.2	SAL_EA6609AA_AS	2	3.2.1	Asia
SRR1966122	Salmonella Typhi	Acute Infection	Acute Infection	2014	SRR1966122	2.2	SAL_EA7841AA_AS	1	4.3.1	Asia
SRR1968436	Salmonella Typhi	Acute Infection	Acute Infection	2014	SRR1968436	2.2	SAL_EA7020AA_AS	1	4.3.1.2.1	Asia
SRR7166110	Salmonella Typhi	Acute Infection	Acute Infection	2014	SRR7166110	4	SAL_AB8473AA_AS	1	4.3.1.2	Asia
SRR1969286	Salmonella Typhi	Acute Infection	Acute Infection	2014	SRR1969286	2.2	SAL_EA6556AA_AS	2	3.3.1	Africa
SRR1967538	Salmonella Typhi	Acute Infection	Acute Infection	2014	SRR1967538	2.2	SAL_EA7376AA_AS	1	4.3.1	Asia
SRR1969880	Salmonella Typhi	Acute Infection	Acute Infection	2014	SRR1969880	2.2	SAL_EA6169AA_AS	1	4.3.1.1	Asia
SRR1967468	Salmonella Typhi	Acute Infection	Acute Infection	2014	SRR1967468	2.2	SAL_EA7410AA_AS	1	4.3.1.1	Asia
SRR1969929	Salmonella Typhi	Acute Infection	Acute Infection	2014	SRR1969929	2.2	SAL_EA6125AA_AS	1	4.3.1.1	Asia
SRR1966535	Salmonella Typhi	Acute Infection	Acute Infection	2015	SRR1966535	2.2	SAL_EA7720AA_AS	2	3.3.2	N/A
SRR1966683	Salmonella Typhi	Acute Infection	Acute Infection	2014	SRR1966683	2.2	SAL_IA8960AA_AS	1	4.3.1.2	Asia
SRR1965540	Salmonella Typhi	Acute Infection	Acute Infection	2014	SRR1965540	2.2	SAL_EA8022AA_AS	1	4.3.1	Asia
SRR11096954	Salmonella Typhi	Acute Infection	Acute Infection	2020	SRR11096954	4.1	SAL_BC0112AA_AS	1	4.3.1.1.P1	Unknown
SRR3049189	Salmonella Typhi	Acute Infection	Acute Infection	2014	SRR3049189	3.32	SAL_KA1105AA_AS	1	4.3.1.2	Asia
SRR7165526	Salmonella Typhi	Acute Infection	Acute Infection	2014	SRR7165526	4	SAL_AB8340AA_AS	2	3.1	Africa
SRR3049814	Salmonella Typhi	Acute Infection	Acute Infection	2014	SRR3049814	3.32	SAL_KA0542AA_AS	1	4.3.1.1	Asia
SRR16991442	Salmonella Typhi	Acute Infection	Acute Infection	2021	SRR16991442	4.1	SAL_SC8308AA_AS	2	3.3.1	Asia
SRR1965048	Salmonella Typhi	Acute Infection	Acute Infection	2014	SRR1965048	2.2	SAL_EA8174AA_AS	1	4.3.1.1	Asia
SRR3049090	Salmonella Typhi	Acute Infection	Acute Infection	2014	SRR3049090	3.32	SAL_KA1204AA_AS	1	4.3.1	Asia
SRR3049193	Salmonella Typhi	Acute Infection	Acute Infection	2014	SRR3049193	3.32	SAL_KA1101AA_AS	1	4.3.1.2.EA3	N/A
SRR3049124	Salmonella Typhi	Acute Infection	Acute Infection	2014	SRR3049124	3.32	SAL_KA1170AA_AS	1	4.3.1	Asia
SRR3049590	Salmonella Typhi	Acute Infection	Acute Infection	2014	SRR3049590	3.32	SAL_KA0718AA_AS	1	4.3.1.2	Asia
SRR3049159	Salmonella Typhi	Acute Infection	Acute Infection	2014	SRR3049159	3.32	SAL_KA1135AA_AS	2	0.0.2	Asia
SRR3049117	Salmonella Typhi	Acute Infection	Acute Infection	2014	SRR3049117	3.32	SAL_KA1177AA_AS	1	4.3.1.1	Asia
SRR3048859	Salmonella Typhi	Acute Infection	Acute Infection	2014	SRR3048859	3.32	SAL_KA1414AA_AS	1	4.3.1.3	Asia
SRR3049719	Salmonella Typhi	Carried Infection	Temporary Carriage	2014	SRR3049719	3.32	SAL_KA0612AA_AS	1	4.3.1.2.EA3	N/A
SRR1965489	Salmonella Typhi	Acute Infection	Acute Infection	2014	SRR1965489	2.2	SAL_EA8036AA_AS	1	3	N/A
SRR1967738	Salmonella Typhi	Acute Infection	Acute Infection	2014	SRR1967738	2.2	SAL_EA7309AA_AS	1	4.3.1.2.1	Asia
SRR1966221	Salmonella Typhi	Acute Infection	Acute Infection	2014	SRR1966221	2.2	SAL_EA7809AA_AS	2	2.1.7	Asia
SRR1967948	Salmonella Typhi	Acute Infection	Acute Infection	2014	SRR1967948	2.2	SAL_EA7236AA_AS	1	4.3.1.2.1	Asia
SRR1969905	Salmonella Typhi	Acute Infection	Acute Infection	2014	SRR1969905	2.2	SAL_IA7680AA_AS	2	2.1.7	Unknown
SRR3049581	Salmonella Typhi	Acute Infection	Acute Infection	2014	SRR3049581	3.32	SAL_KA0726AA_AS	1	4.3.1.1	Asia
SRR1967503	Salmonella Typhi	Acute Infection	Acute Infection	2014	SRR1967503	2.2	SAL_EA7392AA_AS	1	4.3.1.2.1	Asia
SRR1970167	Salmonella Typhi	Acute Infection	Acute Infection	2014	SRR1970167	2.2	SAL_EA5981AA_AS	1	4.3.1.1	Asia
SRR1967717	Salmonella Typhi	Acute Infection	Acute Infection	2014	SRR1967717	2.2	SAL_CA3384AA_AS	2	3.3	Asia
SRR1969590	Salmonella Typhi	Acute Infection	Acute Infection	2014	SRR1969590	2.2	SAL_IA7845AA_AS	2	3.3.1	Africa
SRR1967001	Salmonella Typhi	Acute Infection	Acute Infection	2014	SRR1967001	2.2	SAL_EA7559AA_AS	2	2.0.2	Unknown
SRR1967501	Salmonella Typhi	Acute Infection	Acute Infection	2014	SRR1967501	2.2	SAL_EA7394AA_AS	2	3.3.2.Bd1	Asia
SRR1957938	Salmonella Typhi	Acute Infection	Acute Infection	2014	SRR1957938	2.2	SAL_EA8768AA_AS	1	4.3.1	N/A
SRR1959511	Salmonella Typhi	Acute Infection	Acute Infection	2014	SRR1959511	2.2	SAL_EA8445AA_AS	2	3.3.2.Bd2	Asia
SRR3048761	Salmonella Typhi	Acute Infection	Acute Infection	2014	SRR3048761	3.32	SAL_KA1508AA_AS	1	4.3.1.2	Asia
SRR1966037	Salmonella Typhi	Acute Infection	Acute Infection	2014	SRR1966037	2.2	SAL_EA7868AA_AS	1	4.3.1.1	Asia
SRR7165522	Salmonella Typhi	Acute Infection	Acute Infection	2014	SRR7165522	4	SAL_AB8336AA_AS	1	4.3.1.2	Asia
SRR1966282	Salmonella Typhi	Acute Infection	Acute Infection	2014	SRR1966282	2.2	SAL_EA7793AA_AS	2	2.2	Asia
SRR1967364	Salmonella Typhi	Acute Infection	Acute Infection	2014	SRR1967364	2.2	SAL_BA4692AA_AS	2	2.2.2	Asia
SRR1958283	Salmonella Typhi	Acute Infection	Acute Infection	2014	SRR1958283	2.2	SAL_EA8665AA_AS	1	4.3.1.2.1	Asia
SRR7165399	Salmonella Typhi	Acute Infection	Acute Infection	2014	SRR7165399	4	SAL_AB7984AA_AS	2	0.0.3	Africa
SRR1965810	Salmonella Typhi	Acute Infection	Acute Infection	2014	SRR1965810	2.2	SAL_EA7949AA_AS	2	2.0.2	Asia
SRR1969532	Salmonella Typhi	Acute Infection	Acute Infection	2014	SRR1969532	2.2	SAL_EA6421AA_AS	2	3.2.2	Asia
SRR1968021	Salmonella Typhi	Acute Infection	Acute Infection	2014	SRR1968021	2.2	SAL_EA7215AA_AS	1	4.3.1	Asia
SRR1965082	Salmonella Typhi	Acute Infection	Acute Infection	2014	SRR1965082	2.2	SAL_EA8163AA_AS	1	4.3.1.2	Asia
SRR1957793	Salmonella Typhi	Acute Infection	Acute Infection	2014	SRR1957793	2.2	SAL_EA8811AA_AS	1	4.3.1.1	Asia
SRR5631929	Salmonella Typhi	Acute Infection	Acute Infection	2014	SRR5631929	3.61	SAL_TA1542AA_AS	1	4.3.1.2.1	Asia
SRR1957726	Salmonella Typhi	Acute Infection	Acute Infection	2014	SRR1957726	2.2	SAL_EA8825AA_AS	2	3.2.1	Asia
SRR1966162	Salmonella Typhi	Acute Infection	Acute Infection	2014	SRR1966162	2.2	SAL_BA5371AA_AS	2	2.0.1	Asia
SRR1967181	Salmonella Typhi	Acute Infection	Acute Infection	2014	SRR1967181	2.2	SAL_EA7502AA_AS	1	4.3.1.1	Asia
SRR1968194	Salmonella Typhi	Acute Infection	Acute Infection	2014	SRR1968194	2.2	SAL_EA7091AA_AS	1	4.3.1.2	Asia
SRR1966027	Salmonella Typhi	Acute Infection	Acute Infection	2014	SRR1966027	2.2	SAL_EA7873AA_AS	1	4.3.1.2	Asia
SRR5584958	Salmonella Typhi	Acute Infection	Acute Infection	2014	SRR5584958	3.61	SAL_TA0011AA_AS	1	4.3.1.1	Asia
SRR1960094	Salmonella Typhi	Acute Infection	Acute Infection	2014	SRR1960094	2.2	SAL_EA8428AA_AS	1	4.3.1.2	N/A
SRR1963114	Salmonella Typhi	Acute Infection	Acute Infection	2014	SRR1963114	2.2	SAL_EA8288AA_AS	1	4.3.1.1	Asia
SRR1959426	Salmonella Typhi	Acute Infection	Acute Infection	2014	SRR1959426	2.2	SAL_EA8476AA_AS	2	2.5	Asia
SRR1968567	Salmonella Typhi	Acute Infection	Acute Infection	2014	SRR1968567	2.2	SAL_EA6950AA_AS	2	2.3.3	Asia
SRR3049936	Salmonella Typhi	Acute Infection	Acute Infection	2014	SRR3049936	3.32	SAL_KA0437AA_AS	1	4.3.1.2	Asia
SRR22852982	Salmonella Typhi	Carried Infection	Convalescent Carriage	2014	SRR22852982	5	SAL_ZC2857AA_AS	1	4.3.1.2.1	Asia
SRR1966173	Salmonella Typhi	Acute Infection	Acute Infection	2014	SRR1966173	2.2	SAL_IA9103AA_AS	2	2.2	Asia
SRR1967081	Salmonella Typhi	Acute Infection	Acute Infection	2014	SRR1967081	2.2	SAL_EA7538AA_AS	1	4.3.1.1	Asia
SRR3049355	Salmonella Typhi	Acute Infection	Acute Infection	2014	SRR3049355	3.32	SAL_KA0944AA_AS	1	4.3.1.2.1	Asia
SRR3048758	Salmonella Typhi	Acute Infection	Acute Infection	2014	SRR3048758	3.32	SAL_KA1511AA_AS	1	4.3.1.2.1	Asia
SRR3048989	Salmonella Typhi	Acute Infection	Acute Infection	2014	SRR3048989	3.32	SAL_KA1298AA_AS	2	2.2.2	Asia
SRR1967515	Salmonella Typhi	Acute Infection	Acute Infection	2014	SRR1967515	2.2	SAL_EA7390AA_AS	1	4.3.1.1	Asia
SRR3049301	Salmonella Typhi	Acute Infection	Acute Infection	2014	SRR3049301	3.32	SAL_KA0995AA_AS	1	4.3.1	Asia
SRR3048855	Salmonella Typhi	Acute Infection	Acute Infection	2014	SRR3048855	3.32	SAL_KA1418AA_AS	1	4.3.1.1	N/A
SRR3049053	Salmonella Typhi	Acute Infection	Acute Infection	2014	SRR3049053	3.32	SAL_KA1241AA_AS	1	4.3.1.1	Asia
SRR3048943	Salmonella Typhi	Acute Infection	Acute Infection	2014	SRR3048943	3.32	SAL_KA1340AA_AS	1	4.3.1.1	Asia
SRR1957916	Salmonella Typhi	Acute Infection	Acute Infection	2014	SRR1957916	2.2	SAL_EA8779AA_AS	1	4.1	Asia
SRR1965658	Salmonella Typhi	Acute Infection	Acute Infection	2014	SRR1965658	2.2	SAL_EA7987AA_AS	1	4.3.1.1.EA1	Africa
SRR1967531	Salmonella Typhi	Acute Infection	Acute Infection	2014	SRR1967531	2.2	SAL_EA7380AA_AS	1	4.3.1.1	Asia
SRR1957959	Salmonella Typhi	Acute Infection	Acute Infection	2014	SRR1957959	2.2	SAL_EA8763AA_AS	1	4.3.1.2.1	Asia
SRR1957928	Salmonella Typhi	Acute Infection	Acute Infection	2014	SRR1957928	2.2	SAL_BA3679AA_AS	1	4.3.1.2.1	Asia
SRR3049293	Salmonella Typhi	Acute Infection	Acute Infection	2014	SRR3049293	3.32	SAL_KA1002AA_AS	1	4.3.1	Asia
SRR1966355	Salmonella Typhi	Acute Infection	Acute Infection	2014	SRR1966355	2.2	SAL_IA9049AA_AS	1	4.3.1.1.EA1	Africa
SRR1967615	Salmonella Typhi	Acute Infection	Acute Infection	2014	SRR1967615	2.2	SAL_IA8723AA_AS	1	4.3.1.2	Asia
SRR1965865	Salmonella Typhi	Acute Infection	Acute Infection	2014	SRR1965865	2.2	SAL_EA7927AA_AS	1	4.3.1.2	Asia
SRR1966032	Salmonella Typhi	Acute Infection	Acute Infection	2014	SRR1966032	2.2	SAL_EA7870AA_AS	1	4.3.1.1	Asia
SRR1966267	Salmonella Typhi	Acute Infection	Acute Infection	2014	SRR1966267	2.2	SAL_EA7797AA_AS	1	4.3.1.2	Asia
SRR1968064	Salmonella Typhi	Acute Infection	Acute Infection	2014	SRR1968064	2.2	SAL_EA7202AA_AS	1	4.3.1	Asia
SRR1969920	Salmonella Typhi	Acute Infection	Acute Infection	2014	SRR1969920	2.2	SAL_EA6135AA_AS	1	4.3.1.2	Asia
SRR1965420	Salmonella Typhi	Acute Infection	Acute Infection	2014	SRR1965420	2.2	SAL_EA8065AA_AS	1	4.3.1.1.EA1	Africa
SRR1970159	Salmonella Typhi	Acute Infection	Acute Infection	2014	SRR1970159	2.2	SAL_BA4216AA_AS	1	4.3.1.1	Asia
SRR1967035	Salmonella Typhi	Acute Infection	Acute Infection	2014	SRR1967035	2.2	SAL_IA8866AA_AS	1	4.3.1.1	N/A
SRR1966050	Salmonella Typhi	Acute Infection	Acute Infection	2014	SRR1966050	2.2	SAL_EA7863AA_AS	1	4.3.1.2.1	Asia
SRR1966321	Salmonella Typhi	Acute Infection	Acute Infection	2014	SRR1966321	2.2	SAL_EA7779AA_AS	1	4.3.1.2	Asia
SRR1963107	Salmonella Typhi	Acute Infection	Acute Infection	2014	SRR1963107	2.1	SAL_BA3293AA_AS	1	4.3.1.2	Asia
SRR1963102	Salmonella Typhi	Acute Infection	Acute Infection	2014	SRR1963102	2.2	SAL_BA5812AA_AS	1	4.3.1.1.EA1	Africa
SRR1963504	Salmonella Typhi	Acute Infection	Acute Infection	2014	SRR1963504	2.2	SAL_EA8199AA_AS	2	0.0.3	N/A
SRR1960123	Salmonella Typhi	Acute Infection	Acute Infection	2014	SRR1960123	2.2	SAL_EA8425AA_AS	1	4.3.1.2.1	Asia
SRR1967428	Salmonella Typhi	Acute Infection	Acute Infection	2014	SRR1967428	2.2	SAL_EA7425AA_AS	1	4.3.1.2.1	Asia
SRR1959252	Salmonella Typhi	Acute Infection	Acute Infection	2014	SRR1959252	2.2	SAL_EA8529AA_AS	1	4.3.1.1	Asia
SRR1963294	Salmonella Typhi	Acute Infection	Acute Infection	2014	SRR1963294	2.2	SAL_EA8255AA_AS	1	4.1.1	Africa
SRR1963448	Salmonella Typhi	Acute Infection	Acute Infection	2014	SRR1963448	2.2	SAL_EA8218AA_AS	2	3.0.1	Asia
SRR1959506	Salmonella Typhi	Acute Infection	Acute Infection	2015	SRR1959506	2.2	SAL_EA8448AA_AS	1	4.3.1	Asia
SRR1963459	Salmonella Typhi	Acute Infection	Acute Infection	2015	SRR1963459	2.2	SAL_EA8210AA_AS	1	4.3.1.1	Asia
SRR7165467	Salmonella Typhi	Acute Infection	Acute Infection	2016	SRR7165467	4	SAL_AB8053AA_AS	1	4.3.1.1	N/A
SRR3048958	Salmonella Typhi	Acute Infection	Acute Infection	2015	SRR3048958	3.32	SAL_KA1329AA_AS	2	3.3	Asia
SRR3049676	Salmonella Typhi	Acute Infection	Acute Infection	2015	SRR3049676	3.32	SAL_KA0648AA_AS	1	4.3.1.2	Asia
SRR1970274	Salmonella Typhi	Acute Infection	Acute Infection	2015	SRR1970274	2.2	SAL_EA5887AA_AS	1	3	Asia
SRR1968893	Salmonella Typhi	Acute Infection	Acute Infection	2015	SRR1968893	2.2	SAL_IA8233AA_AS	1	4.3.1.2	Asia
SRR1966555	Salmonella Typhi	Acute Infection	Acute Infection	2015	SRR1966555	2.2	SAL_EA7711AA_AS	1	4.3.1.1	Asia
SRR1968656	Salmonella Typhi	Acute Infection	Acute Infection	2015	SRR1968656	2.2	SAL_BA4842AA_AS	1	4.3.1	Asia
SRR1966192	Salmonella Typhi	Acute Infection	Acute Infection	2015	SRR1966192	2.2	SAL_EA7818AA_AS	1	4.3.1	Asia
SRR21224407	Salmonella Typhi	Acute Infection	Acute Infection	2022	SRR21224407	4.1	SAL_WC3320AA_AS	2	3.3.1	Asia
SRR1966696	Salmonella Typhi	Acute Infection	Acute Infection	2015	SRR1966696	2.2	SAL_EA7655AA_AS	1	4.3.1.2	Asia
SRR1966317	Salmonella Typhi	Acute Infection	Acute Infection	2015	SRR1966317	2.2	SAL_EA7780AA_AS	1	4.3.1.2	Asia
SRR1967491	Salmonella Typhi	Acute Infection	Acute Infection	2015	SRR1967491	2.2	SAL_IA8754AA_AS	1	3	N/A
SRR1969837	Salmonella Typhi	Acute Infection	Acute Infection	2015	SRR1969837	2.2	SAL_EA6181AA_AS	2	3.2.2	Unknown
SRR1967073	Salmonella Typhi	Acute Infection	Acute Infection	2015	SRR1967073	2.2	SAL_EA7543AA_AS	1	4.3.1.2	Unknown
SRR1968671	Salmonella Typhi	Acute Infection	Acute Infection	2015	SRR1968671	2.2	SAL_FA6700AA_AS	2	3.2.2	Unknown
SRR7165734	Salmonella Typhi	Acute Infection	Acute Infection	2016	SRR7165734	4	SAL_AB8410AA_AS	1	4.3.1.2.1	Asia
SRR1968368	Salmonella Typhi	Acute Infection	Acute Infection	2015	SRR1968368	2.2	SAL_EA7035AA_AS	1	4.3.1.2.1	Asia
SRR1968655	Salmonella Typhi	Acute Infection	Acute Infection	2015	SRR1968655	2.2	SAL_BA3428AA_AS	1	4.3.1.1	N/A
SRR1968179	Salmonella Typhi	Acute Infection	Acute Infection	2015	SRR1968179	2.2	SAL_EA7107AA_AS	2	3.2.2	Asia
SRR1967963	Salmonella Typhi	Acute Infection	Acute Infection	2015	SRR1967963	2.2	SAL_EA7231AA_AS	1	4.3.1.2.EA3	Africa
SRR1969642	Salmonella Typhi	Acute Infection	Acute Infection	2015	SRR1969642	2.2	SAL_EA6321AA_AS	1	4.3.1.2.1	Asia
SRR1967067	Salmonella Typhi	Acute Infection	Acute Infection	2015	SRR1967067	2.2	SAL_EA7545AA_AS	2	3.2.2	N/A
SRR1967975	Salmonella Typhi	Acute Infection	Acute Infection	2015	SRR1967975	2.2	SAL_EA7228AA_AS	1	4.3.1.2.EA3	Africa
SRR1969025	Salmonella Typhi	Acute Infection	Acute Infection	2015	SRR1969025	2.2	SAL_EA6642AA_AS	1	4.3.1.1	Asia
SRR1968714	Salmonella Typhi	Acute Infection	Acute Infection	2015	SRR1968714	2.2	SAL_EA6791AA_AS	1	4.3.1.2	Asia
SRR1967564	Salmonella Typhi	Acute Infection	Acute Infection	2015	SRR1967564	2.2	SAL_EA7372AA_AS	1	4.3.1.2.1	Asia
SRR3049299	Salmonella Typhi	Acute Infection	Acute Infection	2015	SRR3049299	3.32	SAL_KA0997AA_AS	1	4.3.1.2.EA3	Africa
SRR1965979	Salmonella Typhi	Acute Infection	Acute Infection	2015	SRR1965979	2.2	SAL_EA7890AA_AS	2173	2.2.1	Asia
SRR1965050	Salmonella Typhi	Acute Infection	Acute Infection	2015	SRR1965050	2.2	SAL_EA8176AA_AS	1	4.3.1.1	Asia
SRR3049855	Salmonella Typhi	Acute Infection	Acute Infection	2015	SRR3049855	3.32	SAL_KA0504AA_AS	1	4.3.1.1	Asia
SRR1969643	Salmonella Typhi	Acute Infection	Acute Infection	2015	SRR1969643	2.2	SAL_EA6319AA_AS	1	4.3.1.1	Asia
SRR1965037	Salmonella Typhi	Acute Infection	Acute Infection	2015	SRR1965037	2.2	SAL_EA8178AA_AS	2209	2.3.3	Asia
SRR1969843	Salmonella Typhi	Acute Infection	Acute Infection	2015	SRR1969843	2.1	SAL_BA3349AA_AS	1	4.3.1.2.1	Asia
SRR1968914	Salmonella Typhi	Acute Infection	Acute Infection	2015	SRR1968914	2.2	SAL_EA6673AA_AS	2	3.3.2	N/A
SRR1970258	Salmonella Typhi	Acute Infection	Acute Infection	2015	SRR1970258	2.2	SAL_EA5912AA_AS	2	3.3.2	N/A
SRR5986541	Salmonella Typhi	Acute Infection	Acute Infection	2015	SRR5986541	3.61	SAL_UA8609AA_AS	2	3.3.2	Unknown
SRR5989322	Salmonella Typhi	Acute Infection	Acute Infection	2015	SRR5989322	3.61	SAL_UA8734AA_AS	1	4.3.1	Asia
SRR5989294	Salmonella Typhi	Acute Infection	Acute Infection	2015	SRR5989294	3.61	SAL_UA8706AA_AS	2	3.3.2	N/A
SRR5500469	Salmonella Typhi	Acute Infection	Acute Infection	2015	SRR5500469	3.61	SAL_SA2306AA_AS	1	4.3.1.1	Asia
SRR5500478	Salmonella Typhi	Acute Infection	Acute Infection	2015	SRR5500478	3.61	SAL_SA2315AA_AS	1	4.3.1	Asia
SRR5500493	Salmonella Typhi	Acute Infection	Acute Infection	2015	SRR5500493	3.61	SAL_SA2330AA_AS	1	4.3.1.2.1	Asia
SRR5500502	Salmonella Typhi	Acute Infection	Acute Infection	2015	SRR5500502	3.61	SAL_SA2339AA_AS	1	4.3.1.2.1	Asia
SRR5500513	Salmonella Typhi	Acute Infection	Acute Infection	2015	SRR5500513	3.61	SAL_SA2350AA_AS	2	3.3	Asia
SRR5500518	Salmonella Typhi	Acute Infection	Acute Infection	2015	SRR5500518	3.61	SAL_SA2355AA_AS	1	4.3.1.1	Asia
SRR3286567	Salmonella Typhi	Acute Infection	Acute Infection	2015	SRR3286567	3.41	SAL_KA7806AA_AS	1	4.3.1.2	Asia
SRR5500428	Salmonella Typhi	Acute Infection	Acute Infection	2015	SRR5500428	3.61	SAL_SA2265AA_AS	2	3.3	Asia
SRR5500503	Salmonella Typhi	Acute Infection	Acute Infection	2015	SRR5500503	3.61	SAL_SA2340AA_AS	1	4.3.1.2.1	Asia
SRR5500494	Salmonella Typhi	Acute Infection	Acute Infection	2015	SRR5500494	3.61	SAL_SA2331AA_AS	1	4.3.1	Asia
SRR5500497	Salmonella Typhi	Acute Infection	Acute Infection	2015	SRR5500497	3.61	SAL_SA2334AA_AS	1	4.3.1	Asia
SRR5500460	Salmonella Typhi	Acute Infection	Acute Infection	2015	SRR5500460	3.61	SAL_SA2297AA_AS	1	4.1	Europe
SRR3322095	Salmonella Typhi	Acute Infection	Acute Infection	2015	SRR3322095	3.41	SAL_KA8236AA_AS	2	3.2.2	N/A
SRR7166119	Salmonella Typhi	Acute Infection	Acute Infection	2015	SRR7166119	4	SAL_AB8480AA_AS	1	4.1	Unknown
SRR5986336	Salmonella Typhi	Acute Infection	Acute Infection	2015	SRR5986336	3.61	SAL_UA8598AA_AS	1	4.3.1.2.1	Asia
SRR5500499	Salmonella Typhi	Acute Infection	Acute Infection	2015	SRR5500499	3.61	SAL_SA2336AA_AS	1	4.3.1	Asia
SRR5500437	Salmonella Typhi	Acute Infection	Acute Infection	2015	SRR5500437	3.61	SAL_SA2274AA_AS	1	4.3.1	Asia
SRR5990039	Salmonella Typhi	Acute Infection	Acute Infection	2015	SRR5990039	3.61	SAL_UA8800AA_AS	1	4.3.1.2	Asia
SRR3322055	Salmonella Typhi	Acute Infection	Acute Infection	2015	SRR3322055	3.41	SAL_KA8197AA_AS	1	4.3.1.1	Asia
SRR5500477	Salmonella Typhi	Acute Infection	Acute Infection	2015	SRR5500477	3.61	SAL_SA2314AA_AS	1	4.3.1.2.1	Asia
SRR3286713	Salmonella Typhi	Acute Infection	Acute Infection	2015	SRR3286713	3.41	SAL_KA7966AA_AS	1	4.3.1.2.1	Asia
SRR5500536	Salmonella Typhi	Acute Infection	Acute Infection	2015	SRR5500536	3.61	SAL_SA2365AA_AS	1	4.3.1.1.EA1	Africa
SRR5500467	Salmonella Typhi	Acute Infection	Acute Infection	2015	SRR5500467	3.61	SAL_SA2304AA_AS	2209	2.3.3	Asia
SRR5500433	Salmonella Typhi	Acute Infection	Acute Infection	2015	SRR5500433	3.61	SAL_SA2270AA_AS	1	4.3.1.1	Asia
SRR7165592	Salmonella Typhi	Acute Infection	Acute Infection	2015	SRR7165592	4	SAL_AB8359AA_AS	1	4.3.1.2	Unknown
SRR5500512	Salmonella Typhi	Acute Infection	Acute Infection	2015	SRR5500512	3.61	SAL_SA2349AA_AS	1	4.3.1.1	Multiple Continents Visited - Asia, Africa
SRR4063813	Salmonella Typhi	Acute Infection	Acute Infection	2015	SRR4063813	3.61	SAL_YA6987AA_AS	1	4.3.1.1.EA1	Africa
SRR5500495	Salmonella Typhi	Acute Infection	Acute Infection	2015	SRR5500495	3.61	SAL_SA2332AA_AS	1	4.3.1.1	Asia
SRR5990292	Salmonella Typhi	Acute Infection	Acute Infection	2015	SRR5990292	3.61	SAL_UA8815AA_AS	2	2	N/A
SRR3322261	Salmonella Typhi	Acute Infection	Acute Infection	2015	SRR3322261	3.41	SAL_KA8322AA_AS	2	2.2.2	Asia
SRR5990343	Salmonella Typhi	Acute Infection	Acute Infection	2015	SRR5990343	3.61	SAL_UA8822AA_AS	1	4.3.1	Asia
SRR3286960	Salmonella Typhi	Acute Infection	Acute Infection	2015	SRR3286960	3.41	SAL_KA8777AA_AS	1	4.3.1	Asia
SRR5500483	Salmonella Typhi	Acute Infection	Acute Infection	2015	SRR5500483	3.61	SAL_SA2320AA_AS	1	4.3.1.2	Asia
SRR5990003	Salmonella Typhi	Acute Infection	Acute Infection	2015	SRR5990003	3.61	SAL_UA8774AA_AS	1	4.3.1.2	Asia
SRR5500490	Salmonella Typhi	Acute Infection	Acute Infection	2015	SRR5500490	3.61	SAL_SA2327AA_AS	1	4.3.1	Asia
SRR5500447	Salmonella Typhi	Acute Infection	Acute Infection	2015	SRR5500447	3.61	SAL_SA2284AA_AS	1	4.3.1.1	Asia
SRR5500506	Salmonella Typhi	Acute Infection	Acute Infection	2015	SRR5500506	3.61	SAL_SA2343AA_AS	1	3	Asia
SRR3286917	Salmonella Typhi	Acute Infection	Acute Infection	2015	SRR3286917	3.41	SAL_KA8737AA_AS	1	4.3.1.1	Asia
SRR5216612	Salmonella Typhi	Acute Infection	Acute Infection	2015	SRR5216612	3.61	SAL_QA2457AA_AS	2	3.3.2.Bd2	Unknown
SRR5500471	Salmonella Typhi	Acute Infection	Acute Infection	2015	SRR5500471	3.61	SAL_SA2308AA_AS	1	4.3.1.1	Asia
SRR5500441	Salmonella Typhi	Acute Infection	Acute Infection	2015	SRR5500441	3.61	SAL_SA2278AA_AS	1	4.3.1.2.1	Asia
SRR3322588	Salmonella Typhi	Acute Infection	Acute Infection	2015	SRR3322588	3.41	SAL_KA8442AA_AS	1	4.3.1.1.EA1	Africa
SRR5500442	Salmonella Typhi	Acute Infection	Acute Infection	2015	SRR5500442	3.61	SAL_SA2279AA_AS	1	3	N/A
SRR5500468	Salmonella Typhi	Acute Infection	Acute Infection	2015	SRR5500468	3.61	SAL_SA2305AA_AS	2	3.3.2.Bd2	Asia
SRR5500424	Salmonella Typhi	Acute Infection	Acute Infection	2015	SRR5500424	3.61	SAL_SA2261AA_AS	2	2.2	N/A
SRR5500431	Salmonella Typhi	Acute Infection	Acute Infection	2015	SRR5500431	3.61	SAL_SA2268AA_AS	3891	4.3.1.1	Asia
SRR5986496	Salmonella Typhi	Acute Infection	Acute Infection	2015	SRR5986496	3.61	SAL_UA8602AA_AS	1	4.3.1	Asia
SRR5500425	Salmonella Typhi	Acute Infection	Acute Infection	2015	SRR5500425	3.61	SAL_SA2262AA_AS	1	3	N/A
SRR5500501	Salmonella Typhi	Acute Infection	Acute Infection	2015	SRR5500501	3.61	SAL_SA2338AA_AS	2	3.3	Americas
SRR5500521	Salmonella Typhi	Acute Infection	Acute Infection	2015	SRR5500521	3.61	SAL_SA2358AA_AS	1	4.3.1.2	Asia
SRR5500470	Salmonella Typhi	Acute Infection	Acute Infection	2015	SRR5500470	3.61	SAL_SA2307AA_AS	2	3.2.2	N/A
SRR5500523	Salmonella Typhi	Acute Infection	Acute Infection	2015	SRR5500523	3.61	SAL_SA2360AA_AS	1	4.3.1.2.1	Asia
SRR5500436	Salmonella Typhi	Acute Infection	Acute Infection	2015	SRR5500436	3.61	SAL_SA2273AA_AS	1	4.3.1.2	Asia
SRR5500484	Salmonella Typhi	Acute Infection	Acute Infection	2015	SRR5500484	3.61	SAL_SA2321AA_AS	1	4.3.1.1	Asia
SRR5500429	Salmonella Typhi	Acute Infection	Acute Infection	2015	SRR5500429	3.61	SAL_SA2266AA_AS	2	3.2.2	N/A
SRR5990036	Salmonella Typhi	Acute Infection	Acute Infection	2015	SRR5990036	3.61	SAL_UA8797AA_AS	1	4.3.1.1	Asia
SRR4063806	Salmonella Typhi	Acute Infection	Acute Infection	2015	SRR4063806	3.51	SAL_MA6773AA_AS	2	3.1.1	Africa
SRR9273988	Salmonella Typhi	Acute Infection	Acute Infection	2019	SRR9273988	4.1	SAL_MB7842AA_AS	1	4.3.1.1	Asia
SRR5500444	Salmonella Typhi	Acute Infection	Acute Infection	2015	SRR5500444	3.61	SAL_SA2281AA_AS	1	4.3.1.2.1	Asia
SRR4063810	Salmonella Typhi	Acute Infection	Acute Infection	2015	SRR4063810	3.61	SAL_YA6984AA_AS	2	3.1.1	Africa
SRR4063812	Salmonella Typhi	Acute Infection	Acute Infection	2015	SRR4063812	3.61	SAL_YA6986AA_AS	2	3.1.1	Africa
SRR5500511	Salmonella Typhi	Acute Infection	Acute Infection	2015	SRR5500511	3.61	SAL_SA2348AA_AS	1	4.3.1	Asia
SRR5990044	Salmonella Typhi	Acute Infection	Acute Infection	2015	SRR5990044	3.61	SAL_UA8805AA_AS	2	2.2	Asia
SRR5500434	Salmonella Typhi	Acute Infection	Acute Infection	2015	SRR5500434	3.61	SAL_SA2271AA_AS	2	3.3	N/A
SRR5989310	Salmonella Typhi	Acute Infection	Acute Infection	2015	SRR5989310	3.61	SAL_UA8722AA_AS	1	4.3.1.2	Asia
SRR5500455	Salmonella Typhi	Acute Infection	Acute Infection	2015	SRR5500455	3.61	SAL_SA2292AA_AS	1	4.3.1.1.EA1	Africa
SRR5500491	Salmonella Typhi	Acute Infection	Acute Infection	2015	SRR5500491	3.61	SAL_SA2328AA_AS	2	2.2	N/A
SRR5989319	Salmonella Typhi	Acute Infection	Acute Infection	2015	SRR5989319	3.61	SAL_UA8731AA_AS	1	4.3.1.1	Asia
SRR5500487	Salmonella Typhi	Acute Infection	Acute Infection	2015	SRR5500487	3.61	SAL_SA2324AA_AS	1	4.3.1.2	Asia
SRR5500508	Salmonella Typhi	Acute Infection	Acute Infection	2015	SRR5500508	3.61	SAL_SA2345AA_AS	2	3.3.2.Bd2	Asia
SRR5500505	Salmonella Typhi	Acute Infection	Acute Infection	2015	SRR5500505	3.61	SAL_SA2342AA_AS	2	2.2	Asia
SRR5500492	Salmonella Typhi	Acute Infection	Acute Infection	2015	SRR5500492	3.61	SAL_SA2329AA_AS	1	4.3.1	Asia
SRR5500498	Salmonella Typhi	Acute Infection	Acute Infection	2015	SRR5500498	3.61	SAL_SA2335AA_AS	1	4.3.1.1	Asia
SRR5500466	Salmonella Typhi	Acute Infection	Acute Infection	2015	SRR5500466	3.61	SAL_SA2303AA_AS	1	4.3.1.1	Asia
SRR5500525	Salmonella Typhi	Acute Infection	Acute Infection	2015	SRR5500525	3.61	SAL_SA2362AA_AS	1	4.3.1.2	Asia
SRR5500510	Salmonella Typhi	Acute Infection	Acute Infection	2015	SRR5500510	3.61	SAL_SA2347AA_AS	2	2.5	Asia
SRR5990004	Salmonella Typhi	Acute Infection	Acute Infection	2015	SRR5990004	3.61	SAL_UA8775AA_AS	1	4.3.1	Asia
SRR5500507	Salmonella Typhi	Acute Infection	Acute Infection	2015	SRR5500507	3.61	SAL_SA2344AA_AS	2	3.2.1	Asia
SRR5500504	Salmonella Typhi	Acute Infection	Acute Infection	2015	SRR5500504	3.61	SAL_SA2341AA_AS	1	4.3.1.2	Asia
SRR5500527	Salmonella Typhi	Acute Infection	Acute Infection	2015	SRR5500527	3.61	SAL_SA2364AA_AS	1	4.3.1.1	Asia
SRR5986335	Salmonella Typhi	Acute Infection	Acute Infection	2015	SRR5986335	3.61	SAL_UA8597AA_AS	1	4.3.1	Asia
SRR5500454	Salmonella Typhi	Acute Infection	Acute Infection	2015	SRR5500454	3.61	SAL_SA2291AA_AS	3677	Unknown	Asia
SRR5500453	Salmonella Typhi	Acute Infection	Acute Infection	2015	SRR5500453	3.61	SAL_SA2290AA_AS	1	4.3.1.1	Asia
SRR5500450	Salmonella Typhi	Acute Infection	Acute Infection	2015	SRR5500450	3.61	SAL_SA2287AA_AS	1	4.3.1.2	Asia
SRR5500439	Salmonella Typhi	Acute Infection	Acute Infection	2015	SRR5500439	3.61	SAL_SA2276AA_AS	1	4.3.1.1	Asia
SRR4063814	Salmonella Typhi	Acute Infection	Acute Infection	2015	SRR4063814	3.61	SAL_YA6988AA_AS	2	3.1.1	Africa
SRR5500462	Salmonella Typhi	Acute Infection	Acute Infection	2015	SRR5500462	3.61	SAL_SA2299AA_AS	2	3.2.2	Asia
SRR5500516	Salmonella Typhi	Acute Infection	Acute Infection	2015	SRR5500516	3.61	SAL_SA2353AA_AS	1	4.3.1	Asia
SRR10302557	Salmonella Typhi	Acute Infection	Acute Infection	2019	SRR10302557	4.1	SAL_SB9101AA_AS	2	2.2.2	Asia
SRR5194302	Salmonella Typhi	Acute Infection	Acute Infection	2015	SRR5194302	3.61	SAL_QA0658AA_AS	1	4.3.1.2.1	Asia
SRR5500464	Salmonella Typhi	Acute Infection	Acute Infection	2015	SRR5500464	3.61	SAL_SA2301AA_AS	2	3.2.2	Asia
SRR5500427	Salmonella Typhi	Acute Infection	Acute Infection	2015	SRR5500427	3.61	SAL_SA2264AA_AS	2	3.3	Asia
SRR5193366	Salmonella Typhi	Acute Infection	Acute Infection	2015	SRR5193366	3.61	SAL_PA9729AA_AS	1	4.3.1.2	Asia
SRR5500486	Salmonella Typhi	Acute Infection	Acute Infection	2015	SRR5500486	3.61	SAL_SA2323AA_AS	2	2.3.1	Africa
SRR5500515	Salmonella Typhi	Acute Infection	Acute Infection	2015	SRR5500515	3.61	SAL_SA2352AA_AS	1	4.3.1.2	Asia
SRR5500472	Salmonella Typhi	Acute Infection	Acute Infection	2015	SRR5500472	3.61	SAL_SA2309AA_AS	2209	2.3.3	Asia
SRR5500481	Salmonella Typhi	Acute Infection	Acute Infection	2015	SRR5500481	3.61	SAL_SA2318AA_AS	2	2.2.2	Asia
SRR5500475	Salmonella Typhi	Acute Infection	Acute Infection	2015	SRR5500475	3.61	SAL_SA2312AA_AS	1	4.3.1.2	Asia
SRR5500509	Salmonella Typhi	Acute Infection	Acute Infection	2015	SRR5500509	3.61	SAL_SA2346AA_AS	1	4.3.1.1	Asia
SRR5500480	Salmonella Typhi	Acute Infection	Acute Infection	2015	SRR5500480	3.61	SAL_SA2317AA_AS	1	4.3.1.1	Asia
SRR5500443	Salmonella Typhi	Acute Infection	Acute Infection	2015	SRR5500443	3.61	SAL_SA2280AA_AS	1	4	Europe
SRR5585020	Salmonella Typhi	Acute Infection	Acute Infection	2015	SRR5585020	3.61	SAL_TA0061AA_AS	2	3.1.1	Africa
SRR5500479	Salmonella Typhi	Acute Infection	Acute Infection	2015	SRR5500479	3.61	SAL_SA2316AA_AS	1	4.3.1.2	Asia
SRR5500445	Salmonella Typhi	Acute Infection	Acute Infection	2015	SRR5500445	3.61	SAL_SA2282AA_AS	2	3.1.1	N/A
SRR5500489	Salmonella Typhi	Acute Infection	Acute Infection	2015	SRR5500489	3.61	SAL_SA2326AA_AS	1	4.3.1.1	Asia
SRR5500451	Salmonella Typhi	Acute Infection	Acute Infection	2015	SRR5500451	3.61	SAL_SA2288AA_AS	1	4.3.1.2	Asia
SRR5500473	Salmonella Typhi	Acute Infection	Acute Infection	2015	SRR5500473	3.61	SAL_SA2310AA_AS	1	4.3.1.1	Asia
SRR5500520	Salmonella Typhi	Acute Infection	Acute Infection	2015	SRR5500520	3.61	SAL_SA2357AA_AS	1	4.3.1	Asia
SRR5500496	Salmonella Typhi	Acute Infection	Acute Infection	2015	SRR5500496	3.61	SAL_SA2333AA_AS	1	4.3.1.2	N/A
SRR5500449	Salmonella Typhi	Acute Infection	Acute Infection	2015	SRR5500449	3.61	SAL_SA2286AA_AS	1	4.3.1.1	Asia
SRR5500430	Salmonella Typhi	Acute Infection	Acute Infection	2015	SRR5500430	3.61	SAL_SA2267AA_AS	1	4.3.1.1	Unknown
SRR5500522	Salmonella Typhi	Acute Infection	Acute Infection	2015	SRR5500522	3.61	SAL_SA2359AA_AS	1	4.3.1.1	Asia
SRR5500452	Salmonella Typhi	Acute Infection	Acute Infection	2015	SRR5500452	3.61	SAL_SA2289AA_AS	2	2.3.2	N/A
SRR4063809	Salmonella Typhi	Acute Infection	Acute Infection	2015	SRR4063809	3.61	SAL_YA6983AA_AS	3677	Unknown	Africa
SRR5215477	Salmonella Typhi	Acute Infection	Acute Infection	2015	SRR5215477	3.61	SAL_QA1595AA_AS	1	4.3.1.2	Asia
SRR5500446	Salmonella Typhi	Acute Infection	Acute Infection	2015	SRR5500446	3.61	SAL_SA2283AA_AS	1	4.3.1	Asia
SRR5500432	Salmonella Typhi	Acute Infection	Acute Infection	2015	SRR5500432	3.61	SAL_SA2269AA_AS	2	2.2	Asia
SRR8490821	Salmonella Typhi	Acute Infection	Acute Infection	2018	SRR8490821	4	SAL_IB5700AA_AS	1	4.3.1.2.1	Asia
SRR10228885	Salmonella Typhi	Acute Infection	Acute Infection	2019	SRR10228885	4.1	SAL_SB0256AA_AS	1	4.3.1.1	Asia
SRR3322067	Salmonella Typhi	Acute Infection	Acute Infection	2015	SRR3322067	3.41	SAL_KA8209AA_AS	2	3.3.1	Asia
SRR29550899	Salmonella Typhi	Carried Infection	Convalescent Carriage	2023	SRR29550899	5.1	SAL_KD7726AA_AS	2	3.3	Asia
SRR5500457	Salmonella Typhi	Acute Infection	Acute Infection	2015	SRR5500457	3.61	SAL_SA2294AA_AS	2	3.2.1	Multiple Continents Visited - Americas, Europe
SRR5500474	Salmonella Typhi	Acute Infection	Acute Infection	2015	SRR5500474	3.61	SAL_SA2311AA_AS	1	4.3.1.1	Asia
SRR5500514	Salmonella Typhi	Acute Infection	Acute Infection	2015	SRR5500514	3.61	SAL_SA2351AA_AS	1	4.3.1.2.1	Asia
SRR5500519	Salmonella Typhi	Acute Infection	Acute Infection	2015	SRR5500519	3.61	SAL_SA2356AA_AS	1	4.3.1.1	Asia
SRR5500500	Salmonella Typhi	Acute Infection	Acute Infection	2015	SRR5500500	3.61	SAL_SA2337AA_AS	2	3.2.2	Asia
SRR5986539	Salmonella Typhi	Acute Infection	Acute Infection	2015	SRR5986539	3.61	SAL_UA8607AA_AS	2	3.1.1	Africa
SRR5500524	Salmonella Typhi	Acute Infection	Acute Infection	2015	SRR5500524	3.61	SAL_SA2361AA_AS	1	4.3.1.2.1	Asia
SRR8856638	Salmonella Typhi	Acute Infection	Acute Infection	2019	SRR8856638	4	SAL_LB1608AA_AS	1	4.3.1	Asia
SRR5986540	Salmonella Typhi	Acute Infection	Acute Infection	2016	SRR5986540	3.61	SAL_UA8608AA_AS	1	4.3.1.1	Asia
SRR5990038	Salmonella Typhi	Acute Infection	Acute Infection	2016	SRR5990038	3.61	SAL_UA8799AA_AS	1	4.3.1.2	Asia
SRR5989249	Salmonella Typhi	Acute Infection	Acute Infection	2016	SRR5989249	3.61	SAL_UA8694AA_AS	1	4.3.1.2	Asia
SRR5986544	Salmonella Typhi	Acute Infection	Acute Infection	2016	SRR5986544	3.61	SAL_UA8612AA_AS	1	4.3.1.1	Asia
SRR5986536	Salmonella Typhi	Acute Infection	Acute Infection	2016	SRR5986536	3.61	SAL_UA8604AA_AS	1	4.3.1.2.1	Asia
SRR5989300	Salmonella Typhi	Acute Infection	Acute Infection	2016	SRR5989300	3.61	SAL_UA8712AA_AS	1	4.3.1.2	Asia
SRR5989307	Salmonella Typhi	Acute Infection	Acute Infection	2016	SRR5989307	3.61	SAL_UA8719AA_AS	2	2	Asia
SRR5989305	Salmonella Typhi	Acute Infection	Acute Infection	2016	SRR5989305	3.61	SAL_UA8717AA_AS	1	4.3.1.1	Asia
SRR5990056	Salmonella Typhi	Acute Infection	Acute Infection	2016	SRR5990056	3.61	SAL_UA8813AA_AS	2	2.1	Africa
SRR5986355	Salmonella Typhi	Acute Infection	Acute Infection	2016	SRR5986355	3.61	SAL_UA8599AA_AS	1	4.3.1.2	Asia
SRR5989306	Salmonella Typhi	Acute Infection	Acute Infection	2016	SRR5989306	3.61	SAL_UA8718AA_AS	1	4.3.1.2	Asia
SRR5990029	Salmonella Typhi	Acute Infection	Acute Infection	2016	SRR5990029	3.61	SAL_UA8791AA_AS	1	4.3.1.1	Asia
SRR5990001	Salmonella Typhi	Acute Infection	Acute Infection	2016	SRR5990001	3.61	SAL_UA8772AA_AS	1	4.3.1.1	Asia
SRR5989293	Salmonella Typhi	Acute Infection	Acute Infection	2016	SRR5989293	3.61	SAL_UA8705AA_AS	1	4.3.1	Asia
SRR5990020	Salmonella Typhi	Acute Infection	Acute Infection	2016	SRR5990020	3.61	SAL_UA8782AA_AS	1	4.3.1.1	Asia
SRR5990033	Salmonella Typhi	Acute Infection	Acute Infection	2016	SRR5990033	3.61	SAL_UA8794AA_AS	1	4.3.1.2	N/A
SRR5986538	Salmonella Typhi	Acute Infection	Acute Infection	2016	SRR5986538	3.61	SAL_UA8606AA_AS	1	4.3.1	Asia
SRR5989313	Salmonella Typhi	Acute Infection	Acute Infection	2016	SRR5989313	3.61	SAL_UA8725AA_AS	1	4.3.1	Asia
SRR5986334	Salmonella Typhi	Acute Infection	Acute Infection	2016	SRR5986334	3.61	SAL_UA8596AA_AS	1	4.3.1.1	Asia
SRR5989289	Salmonella Typhi	Acute Infection	Acute Infection	2016	SRR5989289	3.61	SAL_UA8701AA_AS	1	4.3.1.1	Asia
SRR11142777	Salmonella Typhi	Acute Infection	Acute Infection	2016	SRR11142777	4.1	SAL_BC4622AA_AS	1	4.3.1.1	N/A
SRR5986489	Salmonella Typhi	Acute Infection	Acute Infection	2015	SRR5986489	3.61	SAL_UA8601AA_AS	1	4.3.1.2	Asia
SRR4063807	Salmonella Typhi	Acute Infection	Acute Infection	2016	SRR4063807	3.61	SAL_YA6981AA_AS	1	4.3.1.1	Asia
SRR5989320	Salmonella Typhi	Acute Infection	Acute Infection	2016	SRR5989320	3.61	SAL_UA8732AA_AS	2	0.0.1	N/A
SRR5974904	Salmonella Typhi	Acute Infection	Acute Infection	2016	SRR5974904	3.61	SAL_UA8170AA_AS	1	4.3.1.2	Asia
SRR5887803	Salmonella Typhi	Acute Infection	Acute Infection	2016	SRR5887803	3.61	SAL_UA3591AA_AS	1	4.3.1.1	Asia
SRR5949971	Salmonella Typhi	Acute Infection	Acute Infection	2016	SRR5949971	3.61	SAL_UA7445AA_AS	2	3.3	Asia
SRR5990342	Salmonella Typhi	Acute Infection	Acute Infection	2016	SRR5990342	3.61	SAL_UA8821AA_AS	1	4.3.1.2	Asia
SRR5990341	Salmonella Typhi	Acute Infection	Acute Infection	2016	SRR5990341	3.61	SAL_UA8820AA_AS	2	2.5	Asia
SRR5989253	Salmonella Typhi	Acute Infection	Acute Infection	2016	SRR5989253	3.61	SAL_UA8698AA_AS	1	4.3.1.1	Asia
SRR5986542	Salmonella Typhi	Acute Infection	Acute Infection	2016	SRR5986542	3.61	SAL_UA8610AA_AS	2	3.3	Asia
SRR7165801	Salmonella Typhi	Acute Infection	Acute Infection	2016	SRR7165801	4	SAL_AB8452AA_AS	2	3.3	Unknown
SRR5957760	Salmonella Typhi	Acute Infection	Acute Infection	2016	SRR5957760	3.61	SAL_UA7755AA_AS	1	4.3.1.1	Asia
SRR5990007	Salmonella Typhi	Acute Infection	Acute Infection	2016	SRR5990007	3.61	SAL_UA8776AA_AS	1	4.3.1.2	Asia
SRR5887794	Salmonella Typhi	Acute Infection	Acute Infection	2016	SRR5887794	3.61	SAL_UA3585AA_AS	2	3.3	Asia
SRR7165738	Salmonella Typhi	Acute Infection	Acute Infection	2016	SRR7165738	4	SAL_AB8414AA_AS	2	3.3	Asia
SRR5990010	Salmonella Typhi	Acute Infection	Acute Infection	2016	SRR5990010	3.61	SAL_UA8779AA_AS	2	3.3	Asia
SRR5986543	Salmonella Typhi	Acute Infection	Acute Infection	2016	SRR5986543	3.61	SAL_UA8611AA_AS	2	3.3.1	Asia
SRR5974912	Salmonella Typhi	Acute Infection	Acute Infection	2016	SRR5974912	3.61	SAL_UA8178AA_AS	1	4.3.1	Asia
SRR7165385	Salmonella Typhi	Acute Infection	Acute Infection	2016	SRR7165385	4	SAL_AB7970AA_AS	1	4.3.1.2.1	Unknown
SRR7165434	Salmonella Typhi	Acute Infection	Acute Infection	2016	SRR7165434	4	SAL_AB8020AA_AS	2	3.1.1	Africa
SRR7165383	Salmonella Typhi	Acute Infection	Acute Infection	2016	SRR7165383	4	SAL_AB7968AA_AS	1	4.3.1.1	Asia
SRR7165506	Salmonella Typhi	Acute Infection	Acute Infection	2016	SRR7165506	4	SAL_AB8320AA_AS	1	4.3.1	Asia
SRR7165351	Salmonella Typhi	Acute Infection	Acute Infection	2016	SRR7165351	4	SAL_AB7988AA_AS	1	4.3.1	Asia
SRR7165361	Salmonella Typhi	Acute Infection	Acute Infection	2016	SRR7165361	4	SAL_AB7946AA_AS	1	4.3.1.1	Asia
SRR7165737	Salmonella Typhi	Acute Infection	Acute Infection	2016	SRR7165737	4	SAL_AB8413AA_AS	1	4.3.1.1	Asia
SRR7159875	Salmonella Typhi	Carried Infection	Convalescent Carriage	2016	SRR7159875	4	SAL_AB7572AA_AS	1	4.3.1.2	Asia
SRR4063811	Salmonella Typhi	Acute Infection	Acute Infection	2016	SRR4063811	3.61	SAL_YA6985AA_AS	1	4.3.1.1.EA1	Africa
SRR7165367	Salmonella Typhi	Acute Infection	Acute Infection	2016	SRR7165367	4	SAL_AB7952AA_AS	2	3.3	Asia
SRR7165612	Salmonella Typhi	Acute Infection	Acute Infection	2016	SRR7165612	4	SAL_AB8381AA_AS	1	4.3.1.2	N/A
SRR5193903	Salmonella Typhi	Acute Infection	Acute Infection	2016	SRR5193903	3.61	SAL_QA0252AA_AS	2	3.3	Asia
SRR7165453	Salmonella Typhi	Acute Infection	Acute Infection	2016	SRR7165453	4	SAL_AB8039AA_AS	1	4.3.1.2.1	Asia
SRR7165025	Salmonella Typhi	Acute Infection	Acute Infection	2016	SRR7165025	4	SAL_AB7926AA_AS	1	4.3.1	Asia
SRR7165454	Salmonella Typhi	Acute Infection	Acute Infection	2016	SRR7165454	4	SAL_AB8040AA_AS	1	4.3.1.2	Asia
SRR7165440	Salmonella Typhi	Acute Infection	Acute Infection	2016	SRR7165440	4	SAL_AB8026AA_AS	1	4.3.1.2	Asia
SRR7165725	Salmonella Typhi	Acute Infection	Acute Infection	2016	SRR7165725	4	SAL_AB8401AA_AS	2	3.3	Unknown
SRR7165724	Salmonella Typhi	Carried Infection	Convalescent Carriage	2016	SRR7165724	4	SAL_AB8400AA_AS	1	4.3.1.1	Asia
SRR7166113	Salmonella Typhi	Acute Infection	Acute Infection	2016	SRR7166113	4	SAL_AB8476AA_AS	2	2	N/A
SRR7165786	Salmonella Typhi	Acute Infection	Acute Infection	2016	SRR7165786	4	SAL_AB8435AA_AS	1	4.3.1.1	Asia
SRR7165451	Salmonella Typhi	Acute Infection	Acute Infection	2016	SRR7165451	4	SAL_AB8037AA_AS	1	4.3.1	Asia
SRR5983009	Salmonella Typhi	Acute Infection	Acute Infection	2016	SRR5983009	3.61	SAL_UA8341AA_AS	1	4.3.1	N/A
SRR7165459	Salmonella Typhi	Acute Infection	Acute Infection	2016	SRR7165459	4	SAL_AB8045AA_AS	2	3.1.1	Africa
SRR7165798	Salmonella Typhi	Acute Infection	Acute Infection	2016	SRR7165798	4	SAL_AB8450AA_AS	2	2	Asia
SRR7165433	Salmonella Typhi	Acute Infection	Acute Infection	2016	SRR7165433	4	SAL_AB8019AA_AS	1	4.3.1.2.1	Asia
SRR7165427	Salmonella Typhi	Acute Infection	Acute Infection	2016	SRR7165427	4	SAL_AB8015AA_AS	1	4.3.1.2	Asia
SRR7166064	Salmonella Typhi	Acute Infection	Acute Infection	2016	SRR7166064	4	SAL_AB8464AA_AS	1	4.3.1.1	Asia
SRR7165432	Salmonella Typhi	Acute Infection	Acute Infection	2016	SRR7165432	4	SAL_AB8018AA_AS	2	3.3	Asia
SRR7165022	Salmonella Typhi	Carried Infection	Convalescent Carriage	2016	SRR7165022	4	SAL_AB7923AA_AS	1	4.3.1.1	Asia
SRR11142726	Salmonella Typhi	Acute Infection	Acute Infection	2016	SRR11142726	4.1	SAL_BC4572AA_AS	1	4.3.1.2.1	Asia
SRR7475401	Salmonella Typhi	Acute Infection	Acute Infection	2016	SRR7475401	4	SAL_CB5203AA_AS	1	4.3.1.2	Asia
SRR7165462	Salmonella Typhi	Acute Infection	Acute Infection	2016	SRR7165462	4	SAL_AB8287AA_AS	1	4.3.1.1	Asia
SRR5874459	Salmonella Typhi	Acute Infection	Acute Infection	2016	SRR5874459	3.61	SAL_UA2715AA_AS	1	4.3.1	Asia
SRR7165439	Salmonella Typhi	Acute Infection	Acute Infection	2016	SRR7165439	4	SAL_AB8025AA_AS	2	3.3	Asia
SRR7165596	Salmonella Typhi	Acute Infection	Acute Infection	2016	SRR7165596	4	SAL_AB8366AA_AS	2	2.2	N/A
SRR7165507	Salmonella Typhi	Acute Infection	Acute Infection	2016	SRR7165507	4	SAL_AB8321AA_AS	1	4.3.1.1	Asia
SRR5982993	Salmonella Typhi	Acute Infection	Acute Infection	2016	SRR5982993	3.61	SAL_UA8325AA_AS	1	4.3.1.1	Asia
SRR7165579	Salmonella Typhi	Acute Infection	Acute Infection	2016	SRR7165579	4	SAL_AB8346AA_AS	1	4.3.1.2	Asia
SRR5974914	Salmonella Typhi	Acute Infection	Acute Infection	2016	SRR5974914	3.61	SAL_UA8180AA_AS	1	4.3.1.2	Asia
SRR7165364	Salmonella Typhi	Acute Infection	Acute Infection	2016	SRR7165364	4	SAL_AB7949AA_AS	1	4.3.1.1	Unknown
SRR5887785	Salmonella Typhi	Acute Infection	Acute Infection	2016	SRR5887785	3.61	SAL_UA3577AA_AS	1	4.3.1.2	Asia
SRR5215711	Salmonella Typhi	Acute Infection	Acute Infection	2016	SRR5215711	3.61	SAL_QA1772AA_AS	1	4.3.1	Asia
SRR7165472	Salmonella Typhi	Acute Infection	Acute Infection	2016	SRR7165472	4	SAL_AB8058AA_AS	1	4.3.1.1	N/A
SRR5982996	Salmonella Typhi	Acute Infection	Acute Infection	2016	SRR5982996	3.61	SAL_UA8328AA_AS	2	3.3	Asia
SRR5193310	Salmonella Typhi	Acute Infection	Acute Infection	2016	SRR5193310	3.61	SAL_PA9680AA_AS	1	4.3.1.1	Asia
SRR7155911	Salmonella Typhi	Acute Infection	Acute Infection	2016	SRR7155911	4	SAL_AB7466AA_AS	1	4.3.1.2	Unknown
SRR5194121	Salmonella Typhi	Acute Infection	Acute Infection	2016	SRR5194121	3.61	SAL_QA0460AA_AS	1	4.3.1.1	Asia
SRR7165381	Salmonella Typhi	Carried Infection	Convalescent Carriage	2016	SRR7165381	4	SAL_AB7966AA_AS	1	4.3.1.1	Asia
SRR5974897	Salmonella Typhi	Acute Infection	Acute Infection	2016	SRR5974897	3.61	SAL_UA8163AA_AS	1	4.3.1.1	Asia
SRR5887645	Salmonella Typhi	Acute Infection	Acute Infection	2016	SRR5887645	3.61	SAL_UA3553AA_AS	2	3.3.2.Bd1	Asia
SRR7495548	Salmonella Typhi	Acute Infection	Acute Infection	2016	SRR7495548	4	SAL_CB5729AA_AS	1	4.3.1.2.1	Asia
SRR7187951	Salmonella Typhi	Acute Infection	Acute Infection	2016	SRR7187951	4	SAL_AB9427AA_AS	2	2	Asia
SRR7165626	Salmonella Typhi	Acute Infection	Acute Infection	2016	SRR7165626	4	SAL_AB8395AA_AS	1	4.3.1	Asia
SRR5974903	Salmonella Typhi	Acute Infection	Acute Infection	2016	SRR5974903	3.61	SAL_UA8169AA_AS	1	4.3.1.2	Asia
SRR7165785	Salmonella Typhi	Acute Infection	Acute Infection	2016	SRR7165785	4	SAL_AB8434AA_AS	1	4.3.1.1	Asia
SRR5949963	Salmonella Typhi	Acute Infection	Acute Infection	2016	SRR5949963	3.61	SAL_UA7438AA_AS	1	4.3.1	Asia
SRR5957763	Salmonella Typhi	Acute Infection	Acute Infection	2016	SRR5957763	3.61	SAL_UA7758AA_AS	1	4.3.1.1	Asia
SRR5957749	Salmonella Typhi	Acute Infection	Acute Infection	2016	SRR5957749	3.61	SAL_UA7744AA_AS	1	4.3.1.1	Asia
SRR7165581	Salmonella Typhi	Acute Infection	Acute Infection	2016	SRR7165581	4	SAL_AB8348AA_AS	1	4.3.1.1.EA1	Africa
SRR5982990	Salmonella Typhi	Acute Infection	Acute Infection	2016	SRR5982990	3.61	SAL_UA8322AA_AS	1	4.3.1.1	Asia
SRR7165599	Salmonella Typhi	Acute Infection	Acute Infection	2016	SRR7165599	4	SAL_AB8369AA_AS	1	4.3.1.1	Asia
SRR5957768	Salmonella Typhi	Acute Infection	Acute Infection	2016	SRR5957768	3.61	SAL_UA7763AA_AS	1	4.3.1.2	Asia
SRR7165733	Salmonella Typhi	Acute Infection	Acute Infection	2016	SRR7165733	4	SAL_AB8409AA_AS	1	4.3.1.1	Asia
SRR5874460	Salmonella Typhi	Acute Infection	Acute Infection	2016	SRR5874460	3.61	SAL_UA2716AA_AS	2	2.2	Asia
SRR7165388	Salmonella Typhi	Acute Infection	Acute Infection	2016	SRR7165388	4	SAL_AB7973AA_AS	1	4.3.1.2	Asia
SRR7165520	Salmonella Typhi	Acute Infection	Acute Infection	2016	SRR7165520	4	SAL_AB8334AA_AS	2	2.2	N/A
SRR7165406	Salmonella Typhi	Acute Infection	Acute Infection	2016	SRR7165406	4	SAL_AB7994AA_AS	2	2.2	Asia
SRR7165023	Salmonella Typhi	Acute Infection	Acute Infection	2016	SRR7165023	4	SAL_AB7924AA_AS	1	4.3.1.2.1	Asia
SRR5949960	Salmonella Typhi	Acute Infection	Acute Infection	2016	SRR5949960	3.61	SAL_UA7435AA_AS	1	4.3.1.1	Asia
SRR7165396	Salmonella Typhi	Carried Infection	Convalescent Carriage	2016	SRR7165396	4	SAL_AB7981AA_AS	1	4.3.1.1	Asia
SRR7165590	Salmonella Typhi	Acute Infection	Acute Infection	2016	SRR7165590	4	SAL_AB8357AA_AS	1	4.3.1.1	Asia
SRR5887786	Salmonella Typhi	Acute Infection	Acute Infection	2016	SRR5887786	3.61	SAL_UA3578AA_AS	2	2.2	Asia
SRR5982997	Salmonella Typhi	Acute Infection	Acute Infection	2016	SRR5982997	3.61	SAL_UA8329AA_AS	2	2.5	Asia
SRR5974915	Salmonella Typhi	Acute Infection	Acute Infection	2016	SRR5974915	3.61	SAL_UA8181AA_AS	1	4.3.1	Asia
SRR7166109	Salmonella Typhi	Acute Infection	Acute Infection	2016	SRR7166109	4	SAL_AB8472AA_AS	1	4.3.1.2.1	Asia
SRR7165424	Salmonella Typhi	Acute Infection	Acute Infection	2016	SRR7165424	4	SAL_AB8012AA_AS	1	4.3.1.1	Asia
SRR7165794	Salmonella Typhi	Acute Infection	Acute Infection	2016	SRR7165794	4	SAL_AB8446AA_AS	1	4.3.1.1	Asia
SRR7165428	Salmonella Typhi	Carried Infection	Convalescent Carriage	2016	SRR7165428	4	SAL_AB8016AA_AS	2	3.3	Asia
SRR7165602	Salmonella Typhi	Acute Infection	Acute Infection	2016	SRR7165602	4	SAL_AB8372AA_AS	1	4.3.1.1	Asia
SRR5974888	Salmonella Typhi	Acute Infection	Acute Infection	2016	SRR5974888	3.61	SAL_UA8154AA_AS	1	4.3.1.1	Asia
SRR5957753	Salmonella Typhi	Acute Infection	Acute Infection	2016	SRR5957753	3.61	SAL_UA7748AA_AS	1	4.3.1	Asia
SRR7165583	Salmonella Typhi	Acute Infection	Acute Infection	2016	SRR7165583	4	SAL_AB8350AA_AS	2	3.2.2	Asia
SRR7165795	Salmonella Typhi	Acute Infection	Acute Infection	2016	SRR7165795	4	SAL_AB8447AA_AS	1	4.3.1	Asia
SRR7165514	Salmonella Typhi	Acute Infection	Acute Infection	2016	SRR7165514	4	SAL_AB8328AA_AS	1	4.3.1.1	Asia
SRR5974916	Salmonella Typhi	Acute Infection	Acute Infection	2016	SRR5974916	3.61	SAL_UA8182AA_AS	1	4.3.1.2.1	N/A
SRR5974906	Salmonella Typhi	Acute Infection	Acute Infection	2016	SRR5974906	3.61	SAL_UA8172AA_AS	1	4.3.1.2.1	Asia
SRR5957764	Salmonella Typhi	Acute Infection	Acute Infection	2016	SRR5957764	3.61	SAL_UA7759AA_AS	1	4.3.1.1	Asia
SRR7165606	Salmonella Typhi	Acute Infection	Acute Infection	2016	SRR7165606	4	SAL_AB8376AA_AS	1	4.3.1.2.1	Asia
SRR7165482	Salmonella Typhi	Acute Infection	Acute Infection	2016	SRR7165482	4	SAL_AB8297AA_AS	1	4.3.1.2	Asia
SRR7165792	Salmonella Typhi	Acute Infection	Acute Infection	2016	SRR7165792	4	SAL_AB8444AA_AS	1	4.3.1.1	Asia
SRR7165747	Salmonella Typhi	Acute Infection	Acute Infection	2016	SRR7165747	4	SAL_AB8423AA_AS	1	4.3.1	Asia
SRR7165417	Salmonella Typhi	Acute Infection	Acute Infection	2016	SRR7165417	4	SAL_AB8005AA_AS	1	4.3.1.2.1	Asia
SRR5949977	Salmonella Typhi	Acute Infection	Acute Infection	2016	SRR5949977	3.61	SAL_UA7447AA_AS	2	3.3	Asia
SRR5874467	Salmonella Typhi	Acute Infection	Acute Infection	2016	SRR5874467	3.61	SAL_UA2723AA_AS	2	3.3	N/A
SRR7165796	Salmonella Typhi	Acute Infection	Acute Infection	2016	SRR7165796	4	SAL_AB8448AA_AS	1	4.3.1.1	Asia
SRR7165461	Salmonella Typhi	Acute Infection	Acute Infection	2016	SRR7165461	4	SAL_AB8047AA_AS	1	4.3.1.1	Asia
SRR7165528	Salmonella Typhi	Acute Infection	Acute Infection	2016	SRR7165528	4	SAL_AB8342AA_AS	2	2	Asia
SRR5887659	Salmonella Typhi	Acute Infection	Acute Infection	2016	SRR5887659	3.61	SAL_UA3559AA_AS	2	2.5	Unknown
SRR7165564	Salmonella Typhi	Acute Infection	Acute Infection	2016	SRR7165564	4	SAL_AB8343AA_AS	1	4.3.1.1	Asia
SRR7165498	Salmonella Typhi	Acute Infection	Acute Infection	2016	SRR7165498	4	SAL_AB8312AA_AS	2	2.3.3	Americas
SRR7165480	Salmonella Typhi	Acute Infection	Acute Infection	2016	SRR7165480	4	SAL_AB8295AA_AS	1	4.3.1.2.1	Asia
SRR7165591	Salmonella Typhi	Acute Infection	Acute Infection	2016	SRR7165591	4	SAL_AB8358AA_AS	2	2.2	N/A
SRR5949950	Salmonella Typhi	Acute Infection	Acute Infection	2016	SRR5949950	3.61	SAL_UA7430AA_AS	1	4.3.1.2.1	Asia
SRR7165593	Salmonella Typhi	Acute Infection	Acute Infection	2016	SRR7165593	4	SAL_AB8360AA_AS	2	3.3	Asia
SRR5874463	Salmonella Typhi	Acute Infection	Acute Infection	2016	SRR5874463	3.61	SAL_UA2719AA_AS	1	4.3.1	Asia
SRR7165483	Salmonella Typhi	Acute Infection	Acute Infection	2016	SRR7165483	4	SAL_AB8298AA_AS	1	4.3.1	Asia
SRR7165519	Salmonella Typhi	Acute Infection	Acute Infection	2016	SRR7165519	4	SAL_AB8333AA_AS	1	4.3.1.2	Asia
SRR29184642	Salmonella Typhi	Acute Infection	Acute Infection	2023	SRR29184642	5.1	SAL_LD4807AA_AS	1	4.3.1.2	Asia
SRR7165488	Salmonella Typhi	Acute Infection	Acute Infection	2016	SRR7165488	4	SAL_AB8303AA_AS	1	4.3.1.1	Asia
SRR7165614	Salmonella Typhi	Acute Infection	Acute Infection	2016	SRR7165614	4	SAL_AB8439AA_AS	1	4.3.1	N/A
SRR7165625	Salmonella Typhi	Acute Infection	Acute Infection	2016	SRR7165625	4	SAL_AB8394AA_AS	1	4.3.1	Asia
SRR5949955	Salmonella Typhi	Acute Infection	Acute Infection	2016	SRR5949955	3.61	SAL_UA7431AA_AS	2	3.3	Asia
SRR7165013	Salmonella Typhi	Acute Infection	Acute Infection	2016	SRR7165013	4	SAL_AB7915AA_AS	2	2	Asia
SRR7165788	Salmonella Typhi	Acute Infection	Acute Infection	2016	SRR7165788	4	SAL_AB8437AA_AS	1	4.3.1.2	Asia
SRR5982995	Salmonella Typhi	Acute Infection	Acute Infection	2016	SRR5982995	3.61	SAL_UA8327AA_AS	2	3	N/A
SRR7165605	Salmonella Typhi	Acute Infection	Acute Infection	2016	SRR7165605	4	SAL_AB8375AA_AS	1	4.3.1.1	Asia
SRR7166116	Salmonella Typhi	Acute Infection	Acute Infection	2016	SRR7166116	4	SAL_AB8478AA_AS	1	4.3.1.2.1	Asia
SRR5194046	Salmonella Typhi	Acute Infection	Acute Infection	2016	SRR5194046	3.61	SAL_QA0389AA_AS	1	4.3.1.2.1	Asia
SRR7165452	Salmonella Typhi	Acute Infection	Acute Infection	2016	SRR7165452	4	SAL_AB8038AA_AS	1	4.3.1	Asia
SRR7165466	Salmonella Typhi	Acute Infection	Acute Infection	2016	SRR7165466	4	SAL_AB8052AA_AS	1	4.3.1.1	Asia
SRR5974898	Salmonella Typhi	Acute Infection	Acute Infection	2016	SRR5974898	3.61	SAL_UA8164AA_AS	2	3.2	Asia
SRR7165787	Salmonella Typhi	Acute Infection	Acute Infection	2016	SRR7165787	4	SAL_AB8436AA_AS	1	4.3.1.2.1	Asia
SRR8650521	Salmonella Typhi	Acute Infection	Acute Infection	2016	SRR8650521	4	SAL_KB0002AA_AS	5883	3	Asia
SRR7166088	Salmonella Typhi	Acute Infection	Acute Infection	2016	SRR7166088	4	SAL_AB8470AA_AS	1	4.3.1.1	Asia
SRR7155910	Salmonella Typhi	Acute Infection	Acute Infection	2016	SRR7155910	4	SAL_AB7465AA_AS	1	4.3.1.2	Asia
SRR7165499	Salmonella Typhi	Acute Infection	Acute Infection	2016	SRR7165499	4	SAL_AB8313AA_AS	2	2.1.7	Asia
SRR7468908	Salmonella Typhi	Acute Infection	Acute Infection	2016	SRR7468908	4	SAL_CB3488AA_AS	2	2	Asia
SRR7458653	Salmonella Typhi	Acute Infection	Acute Infection	2016	SRR7458653	4	SAL_CB2752AA_AS	2	3.1.1	N/A
SRR5633158	Salmonella Typhi	Acute Infection	Acute Infection	2016	SRR5633158	3.61	SAL_TA1954AA_AS	1	4.3.1.2	Asia
SRR7165595	Salmonella Typhi	Acute Infection	Acute Infection	2016	SRR7165595	4	SAL_AB8362AA_AS	1	4.3.1.2.1	Asia
SRR5633154	Salmonella Typhi	Acute Infection	Acute Infection	2017	SRR5633154	3.61	SAL_TA1953AA_AS	1	4.3.1.1	Unknown
SRR5632076	Salmonella Typhi	Acute Infection	Acute Infection	2016	SRR5632076	3.61	SAL_TA1610AA_AS	1	4.3.1.2.1	Asia
SRR5633231	Salmonella Typhi	Acute Infection	Acute Infection	2016	SRR5633231	3.61	SAL_TA2005AA_AS	1	4.3.1.2.1	Asia
SRR5631657	Salmonella Typhi	Acute Infection	Acute Infection	2016	SRR5631657	3.61	SAL_TA1503AA_AS	2173	2.2.1	Asia
SRR5632914	Salmonella Typhi	Acute Infection	Acute Infection	2016	SRR5632914	3.61	SAL_TA1824AA_AS	2	2.2	Asia
SRR7165481	Salmonella Typhi	Acute Infection	Acute Infection	2016	SRR7165481	4	SAL_AB8296AA_AS	1	4.3.1.2.1	Asia
SRR5584580	Salmonella Typhi	Acute Infection	Acute Infection	2017	SRR5584580	3.61	SAL_SA9704AA_AS	2	0.0.3	N/A
SRR5584965	Salmonella Typhi	Acute Infection	Acute Infection	2017	SRR5584965	3.61	SAL_TA0018AA_AS	1	4.3.1.2.1	Asia
SRR7165469	Salmonella Typhi	Acute Infection	Acute Infection	2016	SRR7165469	4	SAL_AB8055AA_AS	1	4.3.1.2.1	Asia
SRR7165352	Salmonella Typhi	Acute Infection	Acute Infection	2017	SRR7165352	4	SAL_AB7937AA_AS	1	4.3.1.2.1	Asia
SRR5584950	Salmonella Typhi	Acute Infection	Acute Infection	2017	SRR5584950	3.61	SAL_TA0007AA_AS	1	4.3.1.1	Asia
SRR5632336	Salmonella Typhi	Carried Infection	Temporary Carriage	2017	SRR5632336	3.61	SAL_TA1718AA_AS	1	4.3.1.2	Asia
SRR7165620	Salmonella Typhi	Acute Infection	Acute Infection	2017	SRR7165620	4	SAL_AB8389AA_AS	1	4.3.1.1	Asia
SRR5633086	Salmonella Typhi	Acute Infection	Acute Infection	2017	SRR5633086	3.61	SAL_TA1900AA_AS	1	4.3.1.2	Asia
SRR5633344	Salmonella Typhi	Acute Infection	Acute Infection	2017	SRR5633344	3.61	SAL_TA2358AA_AS	1	4.3.1.1	Asia
SRR7165779	Salmonella Typhi	Acute Infection	Acute Infection	2017	SRR7165779	4	SAL_AB8428AA_AS	1	4.3.1.1	Asia
SRR5632114	Salmonella Typhi	Acute Infection	Acute Infection	2017	SRR5632114	3.61	SAL_TA1626AA_AS	1	4.3.1.1	N/A
SRR5585112	Salmonella Typhi	Acute Infection	Acute Infection	2017	SRR5585112	3.61	SAL_TA0153AA_AS	1	4.3.1.1	Asia
SRR5633226	Salmonella Typhi	Acute Infection	Acute Infection	2017	SRR5633226	3.61	SAL_TA2000AA_AS	1	4.3.1.2.1	Asia
SRR7165368	Salmonella Typhi	Acute Infection	Acute Infection	2017	SRR7165368	4	SAL_AB7953AA_AS	1	4.3.1.1	Asia
SRR7140650	Salmonella Typhi	Acute Infection	Acute Infection	2017	SRR7140650	4	SAL_AB7062AA_AS	1	4.3.1	Asia
SRR5974901	Salmonella Typhi	Acute Infection	Acute Infection	2017	SRR5974901	3.61	SAL_UA8167AA_AS	1	4.3.1.1	N/A
SRR5633023	Salmonella Typhi	Acute Infection	Acute Infection	2017	SRR5633023	3.61	SAL_TA1880AA_AS	1	4.3.1	Asia
SRR5583153	Salmonella Typhi	Acute Infection	Acute Infection	2017	SRR5583153	3.61	SAL_SA9219AA_AS	2	3.3	Asia
SRR5957767	Salmonella Typhi	Acute Infection	Acute Infection	2017	SRR5957767	3.61	SAL_UA7762AA_AS	1	4.3.1	Asia
SRR7165629	Salmonella Typhi	Acute Infection	Acute Infection	2017	SRR7165629	4	SAL_AB8398AA_AS	1	4.3.1	Asia
SRR5632109	Salmonella Typhi	Acute Infection	Acute Infection	2017	SRR5632109	3.61	SAL_TA1621AA_AS	1	4.3.1	Asia
SRR5983001	Salmonella Typhi	Acute Infection	Acute Infection	2017	SRR5983001	3.61	SAL_UA8333AA_AS	1	4.3.1.2.1	Asia
SRR7157814	Salmonella Typhi	Acute Infection	Acute Infection	2017	SRR7157814	4	SAL_AB7529AA_AS	1	4.3.1	Asia
SRR5949981	Salmonella Typhi	Acute Infection	Acute Infection	2017	SRR5949981	3.61	SAL_UA7450AA_AS	1	4.3.1.1	Asia
SRR5583116	Salmonella Typhi	Acute Infection	Acute Infection	2017	SRR5583116	3.61	SAL_SA9185AA_AS	1	4.3.1.1	Asia
SRR5983010	Salmonella Typhi	Carried Infection	Convalescent Carriage	2017	SRR5983010	3.61	SAL_UA8342AA_AS	1	4.3.1.2.1	Asia
SRR5585175	Salmonella Typhi	Acute Infection	Acute Infection	2017	SRR5585175	3.61	SAL_TA0212AA_AS	1	4.3.1.2.1	Asia
SRR5632948	Salmonella Typhi	Acute Infection	Acute Infection	2017	SRR5632948	3.61	SAL_TA1838AA_AS	2	2.5	Asia
SRR7165518	Salmonella Typhi	Acute Infection	Acute Infection	2017	SRR7165518	4	SAL_AB8332AA_AS	1	4.3.1.2	Asia
SRR7165511	Salmonella Typhi	Acute Infection	Acute Infection	2017	SRR7165511	4	SAL_AB8325AA_AS	2	3.0.1	Asia
SRR5632262	Salmonella Typhi	Acute Infection	Acute Infection	2017	SRR5632262	3.61	SAL_TA1678AA_AS	2	2	N/A
SRR5584991	Salmonella Typhi	Acute Infection	Acute Infection	2017	SRR5584991	3.61	SAL_TA0044AA_AS	1	4.3.1.1	N/A
SRR5633219	Salmonella Typhi	Acute Infection	Acute Infection	2017	SRR5633219	3.61	SAL_TA1993AA_AS	2	2.5	Asia
SRR5632269	Salmonella Typhi	Acute Infection	Acute Infection	2017	SRR5632269	3.61	SAL_TA1683AA_AS	1	4.3.1.1	Asia
SRR5874461	Salmonella Typhi	Acute Infection	Acute Infection	2017	SRR5874461	3.61	SAL_UA2717AA_AS	1	4.3.1.1	Asia
SRR7165730	Salmonella Typhi	Acute Infection	Acute Infection	2017	SRR7165730	4	SAL_AB8406AA_AS	2	2.5	Asia
SRR7165393	Salmonella Typhi	Acute Infection	Acute Infection	2017	SRR7165393	4	SAL_AB7978AA_AS	1	4.3.1.1	Asia
SRR5585319	Salmonella Typhi	Acute Infection	Acute Infection	2017	SRR5585319	3.61	SAL_TA0315AA_AS	1	4.3.1.1	Asia
SRR5974908	Salmonella Typhi	Acute Infection	Acute Infection	2017	SRR5974908	3.61	SAL_UA8174AA_AS	1	4.3.1.1	Asia
SRR5874464	Salmonella Typhi	Carried Infection	Convalescent Carriage	2017	SRR5874464	3.61	SAL_UA2720AA_AS	2	2.2	Asia
SRR7165034	Salmonella Typhi	Acute Infection	Acute Infection	2017	SRR7165034	4	SAL_AB7934AA_AS	1	4.3.1.2.1	N/A
SRR5585261	Salmonella Typhi	Carried Infection	Chronic Carriage	2017	SRR5585261	3.61	SAL_TA0418AA_AS	1	4.3.1.1	Asia
SRR5631945	Salmonella Typhi	Acute Infection	Acute Infection	2017	SRR5631945	3.61	SAL_TA1558AA_AS	1	4.3.1.2.1	Asia
SRR7165504	Salmonella Typhi	Carried Infection	Convalescent Carriage	2017	SRR7165504	4	SAL_AB8318AA_AS	1	4.3.1.2	N/A
SRR5585105	Salmonella Typhi	Acute Infection	Acute Infection	2017	SRR5585105	3.61	SAL_TA0146AA_AS	1	4.3.1.2.1	Asia
SRR5631925	Salmonella Typhi	Acute Infection	Acute Infection	2017	SRR5631925	3.61	SAL_TA1538AA_AS	2	2.2.2	Asia
SRR5632728	Salmonella Typhi	Acute Infection	Acute Infection	2017	SRR5632728	3.61	SAL_TA1724AA_AS	2173	2.2.1	Asia
SRR7165024	Salmonella Typhi	Acute Infection	Acute Infection	2017	SRR7165024	4	SAL_AB7925AA_AS	2	3.0.1	Asia
SRR7165584	Salmonella Typhi	Acute Infection	Acute Infection	2017	SRR7165584	4	SAL_AB8351AA_AS	2	2.2	Africa
SRR7165729	Salmonella Typhi	Acute Infection	Acute Infection	2017	SRR7165729	4	SAL_AB8405AA_AS	1	4.3.1.1	Asia
SRR7165618	Salmonella Typhi	Acute Infection	Acute Infection	2017	SRR7165618	4	SAL_AB8387AA_AS	2	3.3.2.Bd1	Asia
SRR5949958	Salmonella Typhi	Acute Infection	Acute Infection	2017	SRR5949958	3.61	SAL_UA7434AA_AS	2	3.1.1	Africa
SRR7165509	Salmonella Typhi	Acute Infection	Acute Infection	2017	SRR7165509	4	SAL_AB8323AA_AS	2	2.5	Asia
SRR5957761	Salmonella Typhi	Acute Infection	Acute Infection	2017	SRR5957761	3.61	SAL_UA7756AA_AS	1	4.3.1	Asia
SRR5584682	Salmonella Typhi	Acute Infection	Acute Infection	2017	SRR5584682	3.61	SAL_SA9792AA_AS	2	3.3.2.Bd1	Asia
SRR7163922	Salmonella Typhi	Acute Infection	Acute Infection	2017	SRR7163922	4	SAL_AB7837AA_AS	1	4.3.1.2	Asia
SRR7165616	Salmonella Typhi	Acute Infection	Acute Infection	2017	SRR7165616	4	SAL_AB8385AA_AS	2	2.5	Asia
SRR5583205	Salmonella Typhi	Acute Infection	Acute Infection	2017	SRR5583205	3.61	SAL_SA9270AA_AS	1	4.3.1.1	Asia
SRR7165802	Salmonella Typhi	Acute Infection	Acute Infection	2017	SRR7165802	4	SAL_AB8453AA_AS	1	4.3.1	Asia
SRR7165740	Salmonella Typhi	Acute Infection	Acute Infection	2017	SRR7165740	4	SAL_AB8416AA_AS	2	2.1	Asia
SRR7165610	Salmonella Typhi	Acute Infection	Acute Infection	2017	SRR7165610	4	SAL_AB8379AA_AS	1	4.3.1	Asia
SRR5585116	Salmonella Typhi	Acute Infection	Acute Infection	2017	SRR5585116	3.61	SAL_TA0157AA_AS	1	4.3.1	Asia
SRR5949957	Salmonella Typhi	Acute Infection	Acute Infection	2017	SRR5949957	3.61	SAL_UA7433AA_AS	2	3.3	Asia
SRR7165442	Salmonella Typhi	Acute Infection	Acute Infection	2017	SRR7165442	4	SAL_AB8028AA_AS	1	4.3.1.1	Asia
SRR5974894	Salmonella Typhi	Acute Infection	Acute Infection	2017	SRR5974894	3.61	SAL_UA8160AA_AS	2	3.3.1	Asia
SRR7165598	Salmonella Typhi	Acute Infection	Acute Infection	2017	SRR7165598	4	SAL_AB8368AA_AS	1	4.3.1.1	Asia
SRR7166066	Salmonella Typhi	Acute Infection	Acute Infection	2017	SRR7166066	4	SAL_AB8466AA_AS	2	3.2.2	Asia
SRR5957759	Salmonella Typhi	Acute Infection	Acute Infection	2017	SRR5957759	3.61	SAL_UA7754AA_AS	1	4.3.1.1	N/A
SRR7165400	Salmonella Typhi	Acute Infection	Acute Infection	2017	SRR7165400	4	SAL_AB7985AA_AS	2	3.3	Asia
SRR7165582	Salmonella Typhi	Carried Infection	Convalescent Carriage	2017	SRR7165582	4	SAL_AB8349AA_AS	1	4.3.1.1	Asia
SRR7165627	Salmonella Typhi	Acute Infection	Acute Infection	2017	SRR7165627	4	SAL_AB8396AA_AS	1	4.1	Americas
SRR7165566	Salmonella Typhi	Acute Infection	Acute Infection	2017	SRR7165566	4	SAL_AB8345AA_AS	1	4.3.1.2.1	Asia
SRR7165376	Salmonella Typhi	Acute Infection	Acute Infection	2017	SRR7165376	4	SAL_AB7961AA_AS	1	4.3.1	Asia
SRR7165463	Salmonella Typhi	Acute Infection	Acute Infection	2017	SRR7165463	4	SAL_AB8049AA_AS	1	4.3.1.1	Asia
SRR7165457	Salmonella Typhi	Acute Infection	Acute Infection	2017	SRR7165457	4	SAL_AB8043AA_AS	1	4.3.1.1	Asia
SRR5949949	Salmonella Typhi	Acute Infection	Acute Infection	2017	SRR5949949	3.61	SAL_UA7429AA_AS	2	2.5	Asia
SRR7165497	Salmonella Typhi	Acute Infection	Acute Infection	2017	SRR7165497	4	SAL_AB8311AA_AS	1	4.3.1.2	Asia
SRR7165375	Salmonella Typhi	Acute Infection	Acute Infection	2017	SRR7165375	4	SAL_AB7960AA_AS	1	4.3.1.1	N/A
SRR7165426	Salmonella Typhi	Acute Infection	Acute Infection	2017	SRR7165426	4	SAL_AB8014AA_AS	2	2.5	Asia
SRR7444213	Salmonella Typhi	Acute Infection	Acute Infection	2017	SRR7444213	4	SAL_CB1319AA_AS	1	4.3.1.1	Asia
SRR7165521	Salmonella Typhi	Acute Infection	Acute Infection	2017	SRR7165521	4	SAL_AB8335AA_AS	1	4.3.1.1	Asia
SRR7165921	Salmonella Typhi	Acute Infection	Acute Infection	2017	SRR7165921	4	SAL_AB8461AA_AS	1	4.3.1.2.1	Asia
SRR7165597	Salmonella Typhi	Acute Infection	Acute Infection	2017	SRR7165597	4	SAL_AB8367AA_AS	1	4.3.1.1	Asia
SRR5949967	Salmonella Typhi	Carried Infection	Convalescent Carriage	2017	SRR5949967	3.61	SAL_UA7442AA_AS	1	4.3.1.1	N/A
SRR7165492	Salmonella Typhi	Acute Infection	Acute Infection	2017	SRR7165492	4	SAL_AB8307AA_AS	1	4.3.1.2.1	N/A
SRR7165493	Salmonella Typhi	Acute Infection	Acute Infection	2017	SRR7165493	4	SAL_AB8308AA_AS	2	2.3.1	Africa
SRR7165029	Salmonella Typhi	Acute Infection	Acute Infection	2017	SRR7165029	4	SAL_AB7930AA_AS	1	4.1	Asia
SRR7165728	Salmonella Typhi	Acute Infection	Acute Infection	2017	SRR7165728	4	SAL_AB8404AA_AS	1	4.3.1.1	Asia
SRR7165436	Salmonella Typhi	Acute Infection	Acute Infection	2017	SRR7165436	4	SAL_AB8022AA_AS	1	4.3.1.2	Asia
SRR8568760	Salmonella Typhi	Acute Infection	Acute Infection	2017	SRR8568760	4	SAL_JB5402AA_AS	1	4.3.1.2.1	Asia
SRR7165487	Salmonella Typhi	Acute Infection	Acute Infection	2017	SRR7165487	4	SAL_AB8302AA_AS	1	4.3.1.2	Asia
SRR7165515	Salmonella Typhi	Acute Infection	Acute Infection	2017	SRR7165515	4	SAL_AB8329AA_AS	1	4.3.1.1	Asia
SRR13895096	Salmonella Typhi	Acute Infection	Acute Infection	2004	SRR13895096	4.1	SAL_NC9022AA_AS	1	4.3.1	Asia
SRR7165437	Salmonella Typhi	Acute Infection	Acute Infection	2017	SRR7165437	4	SAL_AB8023AA_AS	1	4.3.1	Asia
SRR5983002	Salmonella Typhi	Acute Infection	Acute Infection	2017	SRR5983002	3.61	SAL_UA8334AA_AS	2	3.3.2	N/A
SRR5957747	Salmonella Typhi	Acute Infection	Acute Infection	2017	SRR5957747	3.61	SAL_UA7742AA_AS	2	Unknown	Africa
SRR7165517	Salmonella Typhi	Acute Infection	Acute Infection	2017	SRR7165517	4	SAL_AB8331AA_AS	1	4.3.1.2	Asia
SRR7165456	Salmonella Typhi	Acute Infection	Acute Infection	2017	SRR7165456	4	SAL_AB8042AA_AS	1	4.3.1.2.1	Asia
SRR7165449	Salmonella Typhi	Acute Infection	Acute Infection	2017	SRR7165449	4	SAL_AB8035AA_AS	1	4.3.1.2.1	Asia
SRR7285849	Salmonella Typhi	Acute Infection	Acute Infection	2017	SRR7285849	4	SAL_BB3716AA_AS	1	4.3.1	Asia
SRR7165355	Salmonella Typhi	Acute Infection	Acute Infection	2017	SRR7165355	4	SAL_AB7940AA_AS	1	4.3.1.1	Asia
SRR7165017	Salmonella Typhi	Acute Infection	Acute Infection	2017	SRR7165017	4	SAL_AB7918AA_AS	1	4.3.1.2.EA2	N/A
SRR7165505	Salmonella Typhi	Acute Infection	Acute Infection	2017	SRR7165505	4	SAL_AB8319AA_AS	1	4.3.1.2.1	Asia
SRR7165731	Salmonella Typhi	Acute Infection	Acute Infection	2017	SRR7165731	4	SAL_AB8407AA_AS	1	4.3.1	Asia
SRR7165782	Salmonella Typhi	Acute Infection	Acute Infection	2017	SRR7165782	4	SAL_AB8431AA_AS	1	4.3.1	Asia
SRR7165016	Salmonella Typhi	Acute Infection	Acute Infection	2017	SRR7165016	4	SAL_AB7917AA_AS	1	4.3.1.2	Asia
SRR7165489	Salmonella Typhi	Acute Infection	Acute Infection	2017	SRR7165489	4	SAL_AB8304AA_AS	2	3.3.1	Asia
SRR7166065	Salmonella Typhi	Acute Infection	Acute Infection	2017	SRR7166065	4	SAL_AB8465AA_AS	2	3.3.1	Asia
SRR7165374	Salmonella Typhi	Acute Infection	Acute Infection	2017	SRR7165374	4	SAL_AB7959AA_AS	2	2.5	Asia
SRR7417380	Salmonella Typhi	Acute Infection	Acute Infection	2017	SRR7417380	4	SAL_BB9873AA_AS	1	4.3.1.1	Asia
SRR7165458	Salmonella Typhi	Acute Infection	Acute Infection	2017	SRR7165458	4	SAL_AB8044AA_AS	2	3.3	Asia
SRR7166086	Salmonella Typhi	Acute Infection	Acute Infection	2017	SRR7166086	4	SAL_AB8468AA_AS	2	3.3.2	Asia
SRR7166111	Salmonella Typhi	Acute Infection	Acute Infection	2017	SRR7166111	4	SAL_AB8474AA_AS	1	4.3.1.1	Asia
SRR7165502	Salmonella Typhi	Acute Infection	Acute Infection	2017	SRR7165502	4	SAL_AB8316AA_AS	1	4.3.1.2	Asia
SRR7165445	Salmonella Typhi	Acute Infection	Acute Infection	2017	SRR7165445	4	SAL_AB8031AA_AS	1	4.3.1.2	Asia
SRR7165524	Salmonella Typhi	Acute Infection	Acute Infection	2017	SRR7165524	4	SAL_AB8338AA_AS	2	3.2.2	Asia
SRR7165604	Salmonella Typhi	Acute Infection	Acute Infection	2017	SRR7165604	4	SAL_AB8374AA_AS	1	3	Asia
SRR7165746	Salmonella Typhi	Acute Infection	Acute Infection	2017	SRR7165746	4	SAL_AB8422AA_AS	1	4.3.1.2.EA3	Africa
SRR7166115	Salmonella Typhi	Acute Infection	Acute Infection	2017	SRR7166115	4	SAL_AB8477AA_AS	1	3	Asia
SRR7165373	Salmonella Typhi	Acute Infection	Acute Infection	2017	SRR7165373	4	SAL_AB7958AA_AS	1	4.3.1.2	Asia
SRR7165476	Salmonella Typhi	Acute Infection	Acute Infection	2017	SRR7165476	4	SAL_AB8291AA_AS	1	4.3.1.1	Asia
SRR7165363	Salmonella Typhi	Acute Infection	Acute Infection	2017	SRR7165363	4	SAL_AB7948AA_AS	1	3	Asia
SRR7165404	Salmonella Typhi	Acute Infection	Acute Infection	2017	SRR7165404	4	SAL_AB7992AA_AS	1	4.3.1.1.EA1	Africa
SRR7165420	Salmonella Typhi	Acute Infection	Acute Infection	2017	SRR7165420	4	SAL_AB8008AA_AS	1	4.3.1	Asia
SRR7165035	Salmonella Typhi	Acute Infection	Acute Infection	2017	SRR7165035	4	SAL_AB7935AA_AS	1	4.1	Asia
SRR7166117	Salmonella Typhi	Acute Infection	Acute Infection	2017	SRR7166117	4	SAL_AB8479AA_AS	1	4.3.1.2	Asia
SRR7165608	Salmonella Typhi	Acute Infection	Acute Infection	2017	SRR7165608	4	SAL_AB8378AA_AS	1	4.1	Africa
SRR7165484	Salmonella Typhi	Acute Infection	Acute Infection	2017	SRR7165484	4	SAL_AB8299AA_AS	2	3.0.1	Asia
SRR7165778	Salmonella Typhi	Acute Infection	Acute Infection	2017	SRR7165778	4	SAL_AB8427AA_AS	2	2	Europe
SRR7165491	Salmonella Typhi	Acute Infection	Acute Infection	2017	SRR7165491	4	SAL_AB8306AA_AS	1	4.3.1.1	Asia
SRR7165032	Salmonella Typhi	Acute Infection	Acute Infection	2017	SRR7165032	4	SAL_AB7933AA_AS	1	4.3.1.2	Asia
SRR7165586	Salmonella Typhi	Acute Infection	Acute Infection	2017	SRR7165586	4	SAL_AB8365AA_AS	2	3.2.2	Asia
SRR6181295	Salmonella Typhi	Acute Infection	Acute Infection	2017	SRR6181295	3.61	SAL_WA3220AA_AS	1	4.3.1.1.P1	Asia
SRR7165475	Salmonella Typhi	Acute Infection	Acute Infection	2017	SRR7165475	4	SAL_AB8061AA_AS	1	4.3.1.1	Asia
SRR7165369	Salmonella Typhi	Acute Infection	Acute Infection	2017	SRR7165369	4	SAL_AB7954AA_AS	1	4.3.1.2	Asia
SRR7165450	Salmonella Typhi	Acute Infection	Acute Infection	2017	SRR7165450	4	SAL_AB8036AA_AS	1	4.3.1	Unknown
SRR7165722	Salmonella Typhi	Acute Infection	Acute Infection	2017	SRR7165722	4	SAL_AB8399AA_AS	1	4.3.1.1	Asia
SRR7165784	Salmonella Typhi	Acute Infection	Acute Infection	2017	SRR7165784	4	SAL_AB8433AA_AS	1	4.3.1.1	Asia
SRR7165619	Salmonella Typhi	Acute Infection	Acute Infection	2017	SRR7165619	4	SAL_AB8388AA_AS	1	4.3.1	Asia
SRR7165793	Salmonella Typhi	Acute Infection	Acute Infection	2017	SRR7165793	4	SAL_AB8445AA_AS	1	4.3.1.1	Asia
SRR7165622	Salmonella Typhi	Acute Infection	Acute Infection	2017	SRR7165622	4	SAL_AB8391AA_AS	2	3.1.1	Africa
SRR7165791	Salmonella Typhi	Acute Infection	Acute Infection	2017	SRR7165791	4	SAL_AB8443AA_AS	2	3.2.2	Asia
SRR7165735	Salmonella Typhi	Acute Infection	Acute Infection	2017	SRR7165735	4	SAL_AB8411AA_AS	1	4.3.1	Asia
SRR7165496	Salmonella Typhi	Acute Infection	Acute Infection	2017	SRR7165496	4	SAL_AB8310AA_AS	2	3.3.2.Bd1	Asia
SRR7166087	Salmonella Typhi	Acute Infection	Acute Infection	2017	SRR7166087	4	SAL_AB8469AA_AS	2	3.2.2	N/A
SRR7165607	Salmonella Typhi	Acute Infection	Acute Infection	2017	SRR7165607	4	SAL_AB8377AA_AS	1	4.3.1.1	Asia
SRR7165743	Salmonella Typhi	Acute Infection	Acute Infection	2017	SRR7165743	4	SAL_AB8419AA_AS	1	4.3.1.2.1	Asia
SRR7165419	Salmonella Typhi	Acute Infection	Acute Infection	2017	SRR7165419	4	SAL_AB8007AA_AS	2209	2.3.3	Asia
SRR7165371	Salmonella Typhi	Acute Infection	Acute Infection	2017	SRR7165371	4	SAL_AB7956AA_AS	2	2.5	Asia
SRR7165359	Salmonella Typhi	Acute Infection	Acute Infection	2017	SRR7165359	4	SAL_AB7944AA_AS	1	4.3.1.2	Asia
SRR7165398	Salmonella Typhi	Acute Infection	Acute Infection	2017	SRR7165398	4	SAL_AB7983AA_AS	1	4.3.1.2.1	Asia
SRR7165358	Salmonella Typhi	Acute Infection	Acute Infection	2017	SRR7165358	4	SAL_AB7943AA_AS	1	4.3.1	Asia
SRR7165444	Salmonella Typhi	Acute Infection	Acute Infection	2017	SRR7165444	4	SAL_AB8030AA_AS	2	3.3.1	Africa
SRR7165478	Salmonella Typhi	Acute Infection	Acute Infection	2017	SRR7165478	4	SAL_AB8293AA_AS	1	4.1	N/A
SRR7165594	Salmonella Typhi	Acute Infection	Acute Infection	2017	SRR7165594	4	SAL_AB8361AA_AS	1	4.3.1.1	Asia
SRR7165435	Salmonella Typhi	Acute Infection	Acute Infection	2017	SRR7165435	4	SAL_AB8021AA_AS	1	4.3.1.2	Asia
SRR7165789	Salmonella Typhi	Acute Infection	Acute Infection	2017	SRR7165789	4	SAL_AB8441AA_AS	2	2.2	Asia
SRR7165448	Salmonella Typhi	Acute Infection	Acute Infection	2017	SRR7165448	4	SAL_AB8034AA_AS	2	2.2.2	Asia
SRR7090683	Salmonella Typhi	Acute Infection	Acute Infection	2017	SRR7090683	4	SAL_AB5645AA_AS	2	2.1	Asia
SRR7165441	Salmonella Typhi	Acute Infection	Acute Infection	2017	SRR7165441	4	SAL_AB8027AA_AS	1	4.3.1.1	Asia
SRR7165026	Salmonella Typhi	Acute Infection	Acute Infection	2017	SRR7165026	4	SAL_AB7927AA_AS	1	4.3.1.1	Asia
SRR7165587	Salmonella Typhi	Acute Infection	Acute Infection	2017	SRR7165587	4	SAL_AB8354AA_AS	1	4.3.1.1	Asia
SRR7165727	Salmonella Typhi	Acute Infection	Acute Infection	2017	SRR7165727	4	SAL_AB8403AA_AS	1	4.3.1.1	Asia
SRR7165508	Salmonella Typhi	Acute Infection	Acute Infection	2017	SRR7165508	4	SAL_AB8322AA_AS	1	4.3.1.1	Asia
SRR7165589	Salmonella Typhi	Acute Infection	Acute Infection	2017	SRR7165589	4	SAL_AB8356AA_AS	1	4.3.1.2	Asia
SRR29260075	Salmonella Typhi	Acute Infection	Acute Infection	2023	SRR29260075	5.1	SAL_JD6738AA_AS	11392	4.3.1	Asia
SRR7165923	Salmonella Typhi	Acute Infection	Acute Infection	2017	SRR7165923	4	SAL_AB8463AA_AS	2	2.5	N/A
SRR7165501	Salmonella Typhi	Acute Infection	Acute Infection	2017	SRR7165501	4	SAL_AB8315AA_AS	2	3.0.1	Asia
SRR7165027	Salmonella Typhi	Acute Infection	Acute Infection	2017	SRR7165027	4	SAL_AB7928AA_AS	1	4.3.1.2	Asia
SRR7090715	Salmonella Typhi	Acute Infection	Acute Infection	2017	SRR7090715	4	SAL_AB5680AA_AS	1	4.3.1.1	N/A
SRR7165615	Salmonella Typhi	Acute Infection	Acute Infection	2017	SRR7165615	4	SAL_AB8384AA_AS	1	4.3.1.2	Asia
SRR7165500	Salmonella Typhi	Acute Infection	Acute Infection	2017	SRR7165500	4	SAL_AB8314AA_AS	1	4.3.1.2	Asia
SRR7165416	Salmonella Typhi	Acute Infection	Acute Infection	2017	SRR7165416	4	SAL_AB8004AA_AS	1	4.3.1.2.1	Asia
SRR7165736	Salmonella Typhi	Acute Infection	Acute Infection	2017	SRR7165736	4	SAL_AB8412AA_AS	1	4.3.1.1	Asia
SRR7165386	Salmonella Typhi	Acute Infection	Acute Infection	2017	SRR7165386	4	SAL_AB7971AA_AS	1	4.3.1.1	Asia
SRR7165495	Salmonella Typhi	Acute Infection	Acute Infection	2017	SRR7165495	4	SAL_AB8309AA_AS	1	4.3.1.1	Asia
SRR7165611	Salmonella Typhi	Acute Infection	Acute Infection	2017	SRR7165611	4	SAL_AB8380AA_AS	1	4.3.1.2	Asia
SRR7165410	Salmonella Typhi	Acute Infection	Acute Infection	2017	SRR7165410	4	SAL_AB7998AA_AS	2	3.3.2	Asia
SRR7439544	Salmonella Typhi	Carried Infection	Convalescent Carriage	2017	SRR7439544	4	SAL_CB0586AA_AS	2	3.1	Asia
SRR7165446	Salmonella Typhi	Acute Infection	Acute Infection	2017	SRR7165446	4	SAL_AB8032AA_AS	2	3.0.1	Asia
SRR7828277	Salmonella Typhi	Acute Infection	Acute Infection	2018	SRR7828277	4	SAL_EB0208AA_AS	1	4.3.1.1	Asia
SRR7165395	Salmonella Typhi	Acute Infection	Acute Infection	2017	SRR7165395	4	SAL_AB7990AA_AS	1	4.3.1.1	Asia
SRR7165601	Salmonella Typhi	Acute Infection	Acute Infection	2017	SRR7165601	4	SAL_AB8371AA_AS	2	3.0.1	Asia
SRR7165382	Salmonella Typhi	Carried Infection	Temporary Carriage	2017	SRR7165382	4	SAL_AB7967AA_AS	2	3.3	N/A
SRR7165510	Salmonella Typhi	Acute Infection	Acute Infection	2017	SRR7165510	4	SAL_AB8324AA_AS	1	4.3.1.2	Asia
SRR7165868	Salmonella Typhi	Acute Infection	Acute Infection	2018	SRR7165868	4	SAL_AB8460AA_AS	1	4.3.1.1	Asia
SRR7165384	Salmonella Typhi	Acute Infection	Acute Infection	2018	SRR7165384	4	SAL_AB7969AA_AS	2	3.3	Asia
SRR7165471	Salmonella Typhi	Acute Infection	Acute Infection	2018	SRR7165471	4	SAL_AB8057AA_AS	2	3.3.1	Asia
SRR7165443	Salmonella Typhi	Acute Infection	Acute Infection	2018	SRR7165443	4	SAL_AB8029AA_AS	1	4.3.1.2	Asia
SRR7165379	Salmonella Typhi	Acute Infection	Acute Infection	2018	SRR7165379	4	SAL_AB7964AA_AS	1	4.3.1.2	Asia
SRR7165781	Salmonella Typhi	Acute Infection	Acute Infection	2018	SRR7165781	4	SAL_AB8430AA_AS	2	0.0.3	Africa
SRR7165397	Salmonella Typhi	Acute Infection	Acute Infection	2018	SRR7165397	4	SAL_AB7982AA_AS	1	4.3.1.1	Asia
SRR7165790	Salmonella Typhi	Acute Infection	Acute Infection	2018	SRR7165790	4	SAL_AB8545AA_AS	2	3	Asia
SRR7165402	Salmonella Typhi	Acute Infection	Acute Infection	2018	SRR7165402	4	SAL_AB7987AA_AS	2	3.3	Asia
SRR7165503	Salmonella Typhi	Acute Infection	Acute Infection	2018	SRR7165503	4	SAL_AB8317AA_AS	1	4.3.1.1	Asia
SRR7165742	Salmonella Typhi	Acute Infection	Acute Infection	2018	SRR7165742	4	SAL_AB8418AA_AS	1	4.3.1	Asia
SRR7165411	Salmonella Typhi	Acute Infection	Acute Infection	2018	SRR7165411	4	SAL_AB7999AA_AS	2	2.5	Asia
SRR7165485	Salmonella Typhi	Acute Infection	Acute Infection	2018	SRR7165485	4	SAL_AB8300AA_AS	1	4.3.1.1	Asia
SRR7358960	Salmonella Typhi	Acute Infection	Acute Infection	2018	SRR7358960	4	SAL_BB7531AA_AS	1	4.1	Asia
SRR7165407	Salmonella Typhi	Acute Infection	Acute Infection	2018	SRR7165407	4	SAL_AB7995AA_AS	1	4.3.1	Asia
SRR7165372	Salmonella Typhi	Acute Infection	Acute Infection	2018	SRR7165372	4	SAL_AB7957AA_AS	2	2.5	Asia
SRR7165030	Salmonella Typhi	Acute Infection	Acute Infection	2018	SRR7165030	4	SAL_AB7931AA_AS	1	4.3.1.1	Asia
SRR7277892	Salmonella Typhi	Acute Infection	Acute Infection	2018	SRR7277892	4	SAL_BB3006AA_AS	1	4.3.1.2	Asia
SRR7299125	Salmonella Typhi	Acute Infection	Acute Infection	2018	SRR7299125	4	SAL_BB5072AA_AS	2	3.2.2	Asia
SRR7165490	Salmonella Typhi	Carried Infection	Convalescent Carriage	2018	SRR7165490	4	SAL_AB8305AA_AS	4760	2.3.2	N/A
SRR7165421	Salmonella Typhi	Acute Infection	Acute Infection	2018	SRR7165421	4	SAL_AB8009AA_AS	1	4.3.1.1.P1	Asia
SRR7165588	Salmonella Typhi	Acute Infection	Acute Infection	2018	SRR7165588	4	SAL_AB8355AA_AS	1	4.3.1.2	Asia
SRR7165523	Salmonella Typhi	Acute Infection	Acute Infection	2018	SRR7165523	4	SAL_AB8364AA_AS	1	4.3.1	Asia
SRR7285687	Salmonella Typhi	Acute Infection	Acute Infection	2018	SRR7285687	4	SAL_FB9988AA_AS	1	4.3.1	Asia
SRR7165580	Salmonella Typhi	Acute Infection	Acute Infection	2018	SRR7165580	4	SAL_AB8347AA_AS	2209	2.3.3	Asia
SRR7439522	Salmonella Typhi	Acute Infection	Acute Infection	2018	SRR7439522	4	SAL_CB0568AA_AS	1	4.3.1.2	Asia
SRR8514765	Salmonella Typhi	Acute Infection	Acute Infection	2018	SRR8514765	4	SAL_IB8000AA_AS	1	4.3.1.2.1.1	Asia
SRR7368919	Salmonella Typhi	Acute Infection	Acute Infection	2018	SRR7368919	4	SAL_BB7880AA_AS	1	4.3.1.2.EA3	Africa
SRR7415026	Salmonella Typhi	Acute Infection	Acute Infection	2018	SRR7415026	4	SAL_BB9120AA_AS	4760	2.3.2	Africa
SRR7298317	Salmonella Typhi	Acute Infection	Acute Infection	2018	SRR7298317	4	SAL_BB4878AA_AS	1	4.3.1.1	Asia
SRR7523199	Salmonella Typhi	Acute Infection	Acute Infection	2018	SRR7523199	4	SAL_CB9201AA_AS	1	4.3.1.1	Asia
SRR7444053	Salmonella Typhi	Carried Infection	Convalescent Carriage	2018	SRR7444053	4	SAL_CB1161AA_AS	1	4.3.1	Asia
SRR8509160	Salmonella Typhi	Acute Infection	Acute Infection	2018	SRR8509160	4	SAL_IB7596AA_AS	1	4.3.1.2	Asia
SRR7344876	Salmonella Typhi	Acute Infection	Acute Infection	2018	SRR7344876	4	SAL_BB5813AA_AS	1	4.3.1.1	Asia
SRR8503766	Salmonella Typhi	Acute Infection	Acute Infection	2018	SRR8503766	4	SAL_IB7211AA_AS	2	3.3	N/A
SRR7108940	Salmonella Typhi	Acute Infection	Acute Infection	2018	SRR7108940	4	SAL_AB6127AA_AS	1	4.3.1.1	Asia
SRR7275083	Salmonella Typhi	Acute Infection	Acute Infection	2018	SRR7275083	4	SAL_BB2937AA_AS	1	4.3.1.1	Asia
SRR7285691	Salmonella Typhi	Acute Infection	Acute Infection	2018	SRR7285691	4	SAL_BB3590AA_AS	1	4.3.1.1	Asia
SRR7469166	Salmonella Typhi	Acute Infection	Acute Infection	2018	SRR7469166	4	SAL_CB3654AA_AS	1	4.3.1.2.1	Asia
SRR7522927	Salmonella Typhi	Acute Infection	Acute Infection	2018	SRR7522927	4	SAL_CB9033AA_AS	2	2.5	Asia
SRR7444006	Salmonella Typhi	Acute Infection	Acute Infection	2018	SRR7444006	4	SAL_CB1144AA_AS	1	4.3.1.2	Asia
SRR7495769	Salmonella Typhi	Acute Infection	Acute Infection	2018	SRR7495769	4	SAL_CB5931AA_AS	1	4.3.1.2	Asia
SRR7538869	Salmonella Typhi	Acute Infection	Acute Infection	2018	SRR7538869	4	SAL_DB0283AA_AS	1	4.3.1.1	Asia
SRR7402073	Salmonella Typhi	Acute Infection	Acute Infection	2018	SRR7402073	4	SAL_BB8215AA_AS	1	4.3.1.2.1	Europe
SRR8509433	Salmonella Typhi	Acute Infection	Acute Infection	2018	SRR8509433	4	SAL_IB7679AA_AS	1	4.3.1.2.1	Asia
SRR7368927	Salmonella Typhi	Acute Infection	Acute Infection	2018	SRR7368927	4	SAL_BB7891AA_AS	1	4.3.1.1	N/A
SRR7344612	Salmonella Typhi	Acute Infection	Acute Infection	2018	SRR7344612	4	SAL_BB5766AA_AS	1	4.3.1	Asia
SRR8504291	Salmonella Typhi	Acute Infection	Acute Infection	2018	SRR8504291	4	SAL_IB7338AA_AS	2	3.0.1	Asia
SRR7275024	Salmonella Typhi	Acute Infection	Acute Infection	2018	SRR7275024	4	SAL_BB2474AA_AS	1	4.3.1.2	Asia
SRR7358939	Salmonella Typhi	Acute Infection	Acute Infection	2018	SRR7358939	4	SAL_BB7510AA_AS	2	3.3.1	Asia
SRR7444191	Salmonella Typhi	Carried Infection	Convalescent Carriage	2018	SRR7444191	4	SAL_CB1297AA_AS	1	4.3.1	Asia
SRR7458004	Salmonella Typhi	Acute Infection	Acute Infection	2018	SRR7458004	4	SAL_CB2453AA_AS	1	4.3.1.1	N/A
SRR7408368	Salmonella Typhi	Acute Infection	Acute Infection	2018	SRR7408368	4	SAL_BB8558AA_AS	1	4.3.1.1	Asia
SRR7140625	Salmonella Typhi	Acute Infection	Acute Infection	2018	SRR7140625	4	SAL_AB7037AA_AS	1	4.3.1.1	Asia
SRR7439279	Salmonella Typhi	Acute Infection	Acute Infection	2018	SRR7439279	4	SAL_CB0393AA_AS	2	3.3	Asia
SRR8499062	Salmonella Typhi	Acute Infection	Acute Infection	2018	SRR8499062	4	SAL_IB6680AA_AS	2	3.3.2	Asia
SRR7892307	Salmonella Typhi	Acute Infection	Acute Infection	2018	SRR7892307	4	SAL_EB5470AA_AS	2	2.2.2	Asia
SRR7469055	Salmonella Typhi	Acute Infection	Acute Infection	2018	SRR7469055	4	SAL_CB3551AA_AS	1	4.3.1.2.1	Asia
SRR8498996	Salmonella Typhi	Acute Infection	Acute Infection	2018	SRR8498996	4	SAL_IB6631AA_AS	1	4.3.1.2.1	Asia
SRR8499257	Salmonella Typhi	Acute Infection	Acute Infection	2018	SRR8499257	4	SAL_IB6755AA_AS	1	4.3.1	Asia
SRR8503959	Salmonella Typhi	Acute Infection	Acute Infection	2018	SRR8503959	4	SAL_IB7286AA_AS	1	4.3.1.1	Asia
SRR8499279	Salmonella Typhi	Acute Infection	Acute Infection	2018	SRR8499279	4	SAL_IB6777AA_AS	2	3.1	Asia
SRR7278113	Salmonella Typhi	Acute Infection	Acute Infection	2018	SRR7278113	4	SAL_BB3162AA_AS	1	4.3.1	Asia
SRR8499085	Salmonella Typhi	Acute Infection	Acute Infection	2018	SRR8499085	4	SAL_IB6690AA_AS	1	4.3.1.2.1	Asia
SRR7343888	Salmonella Typhi	Acute Infection	Acute Infection	2018	SRR7343888	4	SAL_BB5693AA_AS	1	4.3.1.1.EA1	Africa
SRR7410307	Salmonella Typhi	Acute Infection	Acute Infection	2018	SRR7410307	4	SAL_BB8623AA_AS	1	4.3.1.1	Asia
SRR29499505	Salmonella Typhi	Acute Infection	Acute Infection	2023	SRR29499505	5.1	SAL_KD6940AA_AS	1	4.3.1.1	Asia
SRR7426756	Salmonella Typhi	Acute Infection	Acute Infection	2018	SRR7426756	4	SAL_CB0023AA_AS	1	4.3.1.1	Asia
SRR8499269	Salmonella Typhi	Carried Infection	Convalescent Carriage	2018	SRR8499269	4	SAL_IB6767AA_AS	1	4.3.1.2.1	Asia
SRR8498995	Salmonella Typhi	Acute Infection	Acute Infection	2018	SRR8498995	4	SAL_IB6630AA_AS	2	3.3	Asia
SRR7286780	Salmonella Typhi	Acute Infection	Acute Infection	2018	SRR7286780	4	SAL_BB3928AA_AS	1	4.3.1.1	Asia
SRR8499283	Salmonella Typhi	Acute Infection	Acute Infection	2018	SRR8499283	4	SAL_IB6781AA_AS	1	4.3.1	Asia
SRR7351531	Salmonella Typhi	Acute Infection	Acute Infection	2018	SRR7351531	4	SAL_BB7271AA_AS	2209	2.3.3	Asia
SRR7359037	Salmonella Typhi	Carried Infection	Chronic Carriage	2018	SRR7359037	4	SAL_BB7568AA_AS	1	4.3.1.1	Asia
SRR7310573	Salmonella Typhi	Acute Infection	Acute Infection	2018	SRR7310573	4	SAL_BB5519AA_AS	1	4.3.1.1	Asia
SRR7426952	Salmonella Typhi	Acute Infection	Acute Infection	2018	SRR7426952	4	SAL_CB0084AA_AS	1	4.3.1.1	Asia
SRR7523719	Salmonella Typhi	Acute Infection	Acute Infection	2018	SRR7523719	4	SAL_CB9443AA_AS	1	4.3.1.1	Asia
SRR7879592	Salmonella Typhi	Acute Infection	Acute Infection	2018	SRR7879592	4	SAL_EB3752AA_AS	2	2.3.1	Africa
SRR7358965	Salmonella Typhi	Acute Infection	Acute Infection	2018	SRR7358965	4	SAL_BB7536AA_AS	1	4.3.1	Asia
SRR8499123	Salmonella Typhi	Acute Infection	Acute Infection	2018	SRR8499123	4	SAL_IB6719AA_AS	2	0.0.3	Americas
SRR8499364	Salmonella Typhi	Acute Infection	Acute Infection	2018	SRR8499364	4	SAL_IB6842AA_AS	1	4.3.1.1	Asia
SRR7351328	Salmonella Typhi	Acute Infection	Acute Infection	2018	SRR7351328	4	SAL_BB7042AA_AS	1	4.3.1.3.Bdq	Asia
SRR8492367	Salmonella Typhi	Acute Infection	Acute Infection	2018	SRR8492367	4	SAL_IB5886AA_AS	1	4.3.1.1	Asia
SRR8492449	Salmonella Typhi	Acute Infection	Acute Infection	2018	SRR8492449	4	SAL_IB5967AA_AS	2	3.3.1	Asia
SRR7351410	Salmonella Typhi	Acute Infection	Acute Infection	2018	SRR7351410	4	SAL_BB7080AA_AS	1	4.3.1.1	Asia
SRR7415071	Salmonella Typhi	Acute Infection	Acute Infection	2018	SRR7415071	4	SAL_BB9142AA_AS	1	4.3.1.1	Asia
SRR7416191	Salmonella Typhi	Acute Infection	Acute Infection	2018	SRR7416191	4	SAL_BB9290AA_AS	1	4.3.1.1	Asia
SRR7415091	Salmonella Typhi	Acute Infection	Acute Infection	2018	SRR7415091	4	SAL_BB9147AA_AS	1	4.3.1	Asia
SRR7523646	Salmonella Typhi	Acute Infection	Acute Infection	2018	SRR7523646	4	SAL_CB9371AA_AS	2	2.5	Asia
SRR7495742	Salmonella Typhi	Acute Infection	Acute Infection	2018	SRR7495742	4	SAL_CB5904AA_AS	1	4.3.1.1	Asia
SRR7522882	Salmonella Typhi	Acute Infection	Acute Infection	2018	SRR7522882	4	SAL_CB8990AA_AS	1	4.3.1	Asia
SRR7523087	Salmonella Typhi	Acute Infection	Acute Infection	2018	SRR7523087	4	SAL_CB9104AA_AS	1	4.3.1.1.P1	Asia
SRR7523221	Salmonella Typhi	Acute Infection	Acute Infection	2018	SRR7523221	4	SAL_CB9223AA_AS	1	4.3.1.1	Asia
SRR8490672	Salmonella Typhi	Acute Infection	Acute Infection	2018	SRR8490672	4	SAL_IB5552AA_AS	1	4.3.1.2	Asia
SRR7523111	Salmonella Typhi	Acute Infection	Acute Infection	2018	SRR7523111	4	SAL_CB9112AA_AS	2	3.3.1	Asia
SRR7828245	Salmonella Typhi	Acute Infection	Acute Infection	2018	SRR7828245	4	SAL_EB0186AA_AS	2	2.5	Asia
SRR7850580	Salmonella Typhi	Acute Infection	Acute Infection	2018	SRR7850580	4	SAL_EB1080AA_AS	2	2.4	Unknown
SRR13970205	Salmonella Typhi	Acute Infection	Acute Infection	2021	SRR13970205	4.1	SAL_OC0273AA_AS	1	4.3.1.1.P1	Asia
SRR7828283	Salmonella Typhi	Acute Infection	Acute Infection	2018	SRR7828283	4	SAL_EB0212AA_AS	2	2.4	Asia
SRR7850607	Salmonella Typhi	Acute Infection	Acute Infection	2018	SRR7850607	4	SAL_EB1107AA_AS	1	4.3.1.2.EA3	Africa
SRR8385664	Salmonella Typhi	Acute Infection	Acute Infection	2018	SRR8385664	4	SAL_HB9731AA_AS	1	4.3.1.2	Asia
SRR7842550	Salmonella Typhi	Acute Infection	Acute Infection	2018	SRR7842550	4	SAL_EB0865AA_AS	2	3.2.2	Asia
SRR7850687	Salmonella Typhi	Acute Infection	Acute Infection	2018	SRR7850687	4	SAL_EB1187AA_AS	1	4.3.1	Asia
SRR7866910	Salmonella Typhi	Acute Infection	Acute Infection	2018	SRR7866910	4	SAL_EB1323AA_AS	1	4.3.1.1	Asia
SRR7879381	Salmonella Typhi	Acute Infection	Acute Infection	2018	SRR7879381	4	SAL_EB3505AA_AS	1	4.2.2	Oceania
SRR8333796	Salmonella Typhi	Acute Infection	Acute Infection	2018	SRR8333796	4	SAL_HB5422AA_AS	1	4.3.1.2	Asia
SRR7867058	Salmonella Typhi	Acute Infection	Acute Infection	2018	SRR7867058	4	SAL_EB1409AA_AS	1	4.3.1.2.1	Asia
SRR7828275	Salmonella Typhi	Acute Infection	Acute Infection	2018	SRR7828275	4	SAL_EB0206AA_AS	1	4.3.1.2.1	Asia
SRR7867062	Salmonella Typhi	Carried Infection	Convalescent Carriage	2018	SRR7867062	4	SAL_EB1413AA_AS	1	4.3.1	Asia
SRR8297292	Salmonella Typhi	Acute Infection	Acute Infection	2018	SRR8297292	4	SAL_HB3954AA_AS	1	4.3.1.1	Asia
SRR7828449	Salmonella Typhi	Acute Infection	Acute Infection	2018	SRR7828449	4	SAL_EB0314AA_AS	1	4.3.1.1	Asia
SRR7867199	Salmonella Typhi	Acute Infection	Acute Infection	2018	SRR7867199	4	SAL_EB1495AA_AS	1	4.3.1.1	Asia
SRR7828291	Salmonella Typhi	Acute Infection	Acute Infection	2018	SRR7828291	4	SAL_EB0220AA_AS	1	4.3.1.2.1	Asia
SRR7879374	Salmonella Typhi	Acute Infection	Acute Infection	2018	SRR7879374	4	SAL_EB3498AA_AS	1	4.3.1.2	Asia
SRR7884514	Salmonella Typhi	Acute Infection	Acute Infection	2018	SRR7884514	4	SAL_EB3957AA_AS	1	4.3.1.2	Asia
SRR8366147	Salmonella Typhi	Acute Infection	Acute Infection	2018	SRR8366147	4	SAL_HB6701AA_AS	2	2.2	N/A
SRR7873890	Salmonella Typhi	Acute Infection	Acute Infection	2018	SRR7873890	4	SAL_EB4195AA_AS	1	4.3.1.1	Asia
SRR7867247	Salmonella Typhi	Acute Infection	Acute Infection	2018	SRR7867247	4	SAL_EB1540AA_AS	1	4.3.1.1.P1	Asia
SRR8297130	Salmonella Typhi	Acute Infection	Acute Infection	2018	SRR8297130	4	SAL_HB3926AA_AS	2	2.2	Asia
SRR7890378	Salmonella Typhi	Acute Infection	Acute Infection	2018	SRR7890378	4	SAL_EB4961AA_AS	1	4.3.1.2.1	Asia
SRR7879533	Salmonella Typhi	Acute Infection	Acute Infection	2018	SRR7879533	4	SAL_EB3669AA_AS	1	4.3.1.2	Asia
SRR8272623	Salmonella Typhi	Acute Infection	Acute Infection	2018	SRR8272623	4	SAL_HB0772AA_AS	1	4.3.1.1	Asia
SRR8272590	Salmonella Typhi	Acute Infection	Acute Infection	2018	SRR8272590	4	SAL_HB0749AA_AS	1	4.3.1.2.1	Asia
SRR7873912	Salmonella Typhi	Acute Infection	Acute Infection	2018	SRR7873912	4	SAL_EB4210AA_AS	1	4.3.1	Asia
SRR7890456	Salmonella Typhi	Acute Infection	Acute Infection	2018	SRR7890456	4	SAL_EB5221AA_AS	1	4.3.1.1	Asia
SRR7997087	Salmonella Typhi	Acute Infection	Acute Infection	2018	SRR7997087	4	SAL_EB8771AA_AS	1	4.1	Asia
SRR8272611	Salmonella Typhi	Acute Infection	Acute Infection	2018	SRR8272611	4	SAL_HB0760AA_AS	1	4.3.1.1	Asia
SRR7890458	Salmonella Typhi	Carried Infection	Convalescent Carriage	2018	SRR7890458	4	SAL_EB5223AA_AS	1	4.3.1	Asia
SRR8131557	Salmonella Typhi	Acute Infection	Acute Infection	2018	SRR8131557	4	SAL_FB4784AA_AS	1	4.3.1.2.1	Asia
SRR7996832	Salmonella Typhi	Acute Infection	Acute Infection	2018	SRR7996832	4	SAL_EB8720AA_AS	1	4	Africa
SRR7962247	Salmonella Typhi	Acute Infection	Acute Infection	2018	SRR7962247	4	SAL_EB8010AA_AS	1	4	Africa
SRR8325487	Salmonella Typhi	Acute Infection	Acute Infection	2018	SRR8325487	4	SAL_HB5209AA_AS	1	4.3.1.1	Asia
SRR7911482	Salmonella Typhi	Acute Infection	Acute Infection	2018	SRR7911482	4	SAL_EB6804AA_AS	1	4.3.1.1	Asia
SRR8118202	Salmonella Typhi	Acute Infection	Acute Infection	2018	SRR8118202	4	SAL_FB4079AA_AS	1	4.3.1.1	Asia
SRR7962287	Salmonella Typhi	Acute Infection	Acute Infection	2018	SRR7962287	4	SAL_EB8049AA_AS	1	4.3.1.1	Asia
SRR7962289	Salmonella Typhi	Acute Infection	Acute Infection	2018	SRR7962289	4	SAL_EB8051AA_AS	1	4.3.1.1	Asia
SRR11142764	Salmonella Typhi	Acute Infection	Acute Infection	2018	SRR11142764	4.1	SAL_BC4609AA_AS	1	4.3.1.1.P1	Asia
SRR8307303	Salmonella Typhi	Carried Infection	Convalescent Carriage	2018	SRR8307303	4	SAL_HB4768AA_AS	2	3.3.2.Bd1	Asia
SRR8490837	Salmonella Typhi	Acute Infection	Acute Infection	2018	SRR8490837	4	SAL_IB5716AA_AS	1	4.3.1.2	Asia
SRR8084197	Salmonella Typhi	Acute Infection	Acute Infection	2018	SRR8084197	4	SAL_FB0773AA_AS	1	4.3.1.1	Asia
SRR8106753	Salmonella Typhi	Acute Infection	Acute Infection	2018	SRR8106753	4	SAL_FB1432AA_AS	1	4.3.1	Asia
SRR8137284	Salmonella Typhi	Acute Infection	Acute Infection	2018	SRR8137284	4	SAL_FB4964AA_AS	2	3.3.1	Asia
SRR8485127	Salmonella Typhi	Acute Infection	Acute Infection	2018	SRR8485127	4	SAL_IB5004AA_AS	2	3.3.1	Asia
SRR8239863	Salmonella Typhi	Acute Infection	Acute Infection	2018	SRR8239863	4	SAL_GB4144AA_AS	1	4.3.1.1.EA1	Africa
SRR8087179	Salmonella Typhi	Acute Infection	Acute Infection	2018	SRR8087179	4	SAL_FB0910AA_AS	1	4.3.1.1	Asia
SRR7165414	Salmonella Typhi	Acute Infection	Acute Infection	2016	SRR7165414	4	SAL_AB8002AA_AS	1	4.3.1.2	Europe
SRR8098369	Salmonella Typhi	Acute Infection	Acute Infection	2018	SRR8098369	4	SAL_FB1070AA_AS	1	4.3.1.2.1	Asia
SRR8097939	Salmonella Typhi	Acute Infection	Acute Infection	2018	SRR8097939	4	SAL_FB1008AA_AS	1	4.3.1.2	Asia
SRR8490693	Salmonella Typhi	Acute Infection	Acute Infection	2018	SRR8490693	4	SAL_IB5573AA_AS	1	4.3.1.1	Asia
SRR8114845	Salmonella Typhi	Acute Infection	Acute Infection	2018	SRR8114845	4	SAL_FB2705AA_AS	1	4.3.1.1	Asia
SRR8087129	Salmonella Typhi	Acute Infection	Acute Infection	2018	SRR8087129	4	SAL_FB0881AA_AS	1	4.3.1.1	Asia
SRR8325474	Salmonella Typhi	Acute Infection	Acute Infection	2018	SRR8325474	4	SAL_HB5196AA_AS	2	2.5	Asia
SRR8492468	Salmonella Typhi	Acute Infection	Acute Infection	2018	SRR8492468	4	SAL_IB5986AA_AS	1	4.3.1.1	Asia
SRR22070234	Salmonella Typhi	Acute Infection	Acute Infection	2022	SRR22070234	4.1	SAL_XC7721AA_AS	1	4.3.1.1.P1	Asia
SRR8204759	Salmonella Typhi	Acute Infection	Acute Infection	2018	SRR8204759	4	SAL_GB1334AA_AS	2	2.5	Asia
SRR8098424	Salmonella Typhi	Acute Infection	Acute Infection	2018	SRR8098424	4	SAL_FB1101AA_AS	1	4.3.1	Asia
SRR8084299	Salmonella Typhi	Acute Infection	Acute Infection	2018	SRR8084299	4	SAL_FB0827AA_AS	1	4.3.1.1	Asia
SRR8084339	Salmonella Typhi	Acute Infection	Acute Infection	2018	SRR8084339	4	SAL_FB0860AA_AS	1	4.3.1.2	Asia
SRR8117049	Salmonella Typhi	Acute Infection	Acute Infection	2018	SRR8117049	4	SAL_FB4033AA_AS	1	4.3.1.1	Asia
SRR8084254	Salmonella Typhi	Acute Infection	Acute Infection	2018	SRR8084254	4	SAL_FB0782AA_AS	2	3.3.2.Bd1	Asia
SRR8117045	Salmonella Typhi	Acute Infection	Acute Infection	2018	SRR8117045	4	SAL_FB4029AA_AS	2	3.2.2	Asia
SRR8269050	Salmonella Typhi	Acute Infection	Acute Infection	2018	SRR8269050	4	SAL_GB6381AA_AS	1	4.3.1.2	Asia
SRR8325501	Salmonella Typhi	Acute Infection	Acute Infection	2018	SRR8325501	4	SAL_HB5223AA_AS	1	4.3.1.2	Asia
SRR8117021	Salmonella Typhi	Acute Infection	Acute Infection	2018	SRR8117021	4	SAL_FB4005AA_AS	1	4.3.1.1	Asia
SRR8117046	Salmonella Typhi	Acute Infection	Acute Infection	2018	SRR8117046	4	SAL_FB4030AA_AS	1	4.3.1	Asia
SRR8149429	Salmonella Typhi	Acute Infection	Acute Infection	2018	SRR8149429	4	SAL_FB5903AA_AS	2	3.3.1	Asia
SRR8492464	Salmonella Typhi	Acute Infection	Acute Infection	2018	SRR8492464	4	SAL_IB5982AA_AS	1	4.3.1.1	Asia
SRR8137392	Salmonella Typhi	Acute Infection	Acute Infection	2018	SRR8137392	4	SAL_FB4989AA_AS	1	4.3.1.2.1	Asia
SRR8149427	Salmonella Typhi	Acute Infection	Acute Infection	2018	SRR8149427	4	SAL_FB5901AA_AS	2	2.5	Asia
SRR8149438	Salmonella Typhi	Acute Infection	Acute Infection	2018	SRR8149438	4	SAL_FB5909AA_AS	2	2.0.2	Asia
SRR8166242	Salmonella Typhi	Acute Infection	Acute Infection	2018	SRR8166242	4	SAL_FB6053AA_AS	1	4.3.1	Asia
SRR8484227	Salmonella Typhi	Acute Infection	Acute Infection	2018	SRR8484227	4	SAL_IB4964AA_AS	1	4.3.1.1	Asia
SRR8181841	Salmonella Typhi	Acute Infection	Acute Infection	2018	SRR8181841	4	SAL_FB7328AA_AS	1	4.3.1.1	Asia
SRR8484231	Salmonella Typhi	Acute Infection	Acute Infection	2018	SRR8484231	4	SAL_IB4968AA_AS	1	4.3.1	Asia
SRR8201861	Salmonella Typhi	Acute Infection	Acute Infection	2018	SRR8201861	4	SAL_GB1248AA_AS	1	4.3.1	Asia
SRR8249734	Salmonella Typhi	Acute Infection	Acute Infection	2018	SRR8249734	4	SAL_GB5326AA_AS	1	4.3.1.1	Asia
SRR8249728	Salmonella Typhi	Acute Infection	Acute Infection	2018	SRR8249728	4	SAL_GB5320AA_AS	1	4.3.1.2.1	Asia
SRR8367046	Salmonella Typhi	Acute Infection	Acute Infection	2018	SRR8367046	4	SAL_HB6729AA_AS	1	4.3.1.2.1	Asia
SRR19603063	Salmonella Typhi	Acute Infection	Acute Infection	2022	SRR19603063	4.1	SAL_VC0776AA_AS	2	3.3.1	Asia
SRR8258152	Salmonella Typhi	Acute Infection	Acute Infection	2018	SRR8258152	4	SAL_GB5444AA_AS	1	4.3.1.1.P1	Asia
SRR8269055	Salmonella Typhi	Acute Infection	Acute Infection	2018	SRR8269055	4	SAL_GB6386AA_AS	1	4.3.1	Asia
SRR8269054	Salmonella Typhi	Acute Infection	Acute Infection	2018	SRR8269054	4	SAL_GB6385AA_AS	1	4.3.1.2	Asia
SRR8281204	Salmonella Typhi	Acute Infection	Acute Infection	2018	SRR8281204	4	SAL_HB1737AA_AS	1	4.3.1	Asia
SRR8281209	Salmonella Typhi	Acute Infection	Acute Infection	2018	SRR8281209	4	SAL_HB1742AA_AS	2	3.3.1	Asia
SRR8281212	Salmonella Typhi	Acute Infection	Acute Infection	2018	SRR8281212	4	SAL_HB1745AA_AS	1	4.3.1.1.EA1	N/A
SRR8325603	Salmonella Typhi	Acute Infection	Acute Infection	2018	SRR8325603	4	SAL_HB5277AA_AS	1	4.3.1.2	Asia
SRR8364251	Salmonella Typhi	Acute Infection	Acute Infection	2018	SRR8364251	4	SAL_HB6413AA_AS	1	4.3.1.1	Asia
SRR8366143	Salmonella Typhi	Acute Infection	Acute Infection	2018	SRR8366143	4	SAL_HB6697AA_AS	1	4.3.1.1	Asia
SRR8366139	Salmonella Typhi	Acute Infection	Acute Infection	2018	SRR8366139	4	SAL_HB6693AA_AS	1	4.3.1.1	Asia
SRR8380690	Salmonella Typhi	Acute Infection	Acute Infection	2018	SRR8380690	4	SAL_HB8266AA_AS	2173	2.2.1	Asia
SRR8389780	Salmonella Typhi	Acute Infection	Acute Infection	2018	SRR8389780	4	SAL_HB9777AA_AS	2	2.0.1	Asia
SRR8399311	Salmonella Typhi	Acute Infection	Acute Infection	2018	SRR8399311	4	SAL_IB0002AA_AS	1	4.3.1.1	Asia
SRR8429902	Salmonella Typhi	Acute Infection	Acute Infection	2018	SRR8429902	4	SAL_IB1404AA_AS	1	4.3.1.1.P1	Asia
SRR8448320	Salmonella Typhi	Acute Infection	Acute Infection	2018	SRR8448320	4	SAL_IB2296AA_AS	1	4.3.1.1	Asia
SRR8483415	Salmonella Typhi	Acute Infection	Acute Infection	2018	SRR8483415	4	SAL_IB4919AA_AS	1	4.3.1.2	Asia
SRR8457156	Salmonella Typhi	Acute Infection	Acute Infection	2019	SRR8457156	4	SAL_IB3119AA_AS	2	2.2	Asia
SRR8467772	Salmonella Typhi	Acute Infection	Acute Infection	2019	SRR8467772	4	SAL_IB3173AA_AS	1	4.3.1.1	Asia
SRR8474060	Salmonella Typhi	Acute Infection	Acute Infection	2019	SRR8474060	4	SAL_IB3977AA_AS	1	4.3.1.2	Asia
SRR8489340	Salmonella Typhi	Acute Infection	Acute Infection	2019	SRR8489340	4	SAL_IB5285AA_AS	1	4.3.1.2	Asia
SRR8509417	Salmonella Typhi	Acute Infection	Acute Infection	2019	SRR8509417	4	SAL_IB7665AA_AS	1	4.3.1.2.1	Asia
SRR8509137	Salmonella Typhi	Acute Infection	Acute Infection	2019	SRR8509137	4	SAL_IB7583AA_AS	1	4.3.1.1	Asia
SRR8508951	Salmonella Typhi	Acute Infection	Acute Infection	2019	SRR8508951	4	SAL_IB7503AA_AS	2	2.2	Africa
SRR8508953	Salmonella Typhi	Acute Infection	Acute Infection	2019	SRR8508953	4	SAL_IB7505AA_AS	1	4.3.1.2.1	Asia
SRR8508980	Salmonella Typhi	Acute Infection	Acute Infection	2019	SRR8508980	4	SAL_IB7514AA_AS	1	4.3.1.2.1	Asia
SRR8489337	Salmonella Typhi	Acute Infection	Acute Infection	2019	SRR8489337	4	SAL_IB5282AA_AS	1	4.3.1.1.P1	Asia
SRR8508649	Salmonella Typhi	Carried Infection	Convalescent Carriage	2019	SRR8508649	4	SAL_IB7458AA_AS	2	2.5	Asia
SRR8509022	Salmonella Typhi	Acute Infection	Acute Infection	2019	SRR8509022	4	SAL_IB7519AA_AS	2	2.5	Asia
SRR8508659	Salmonella Typhi	Acute Infection	Acute Infection	2019	SRR8508659	4	SAL_IB7467AA_AS	1	4.3.1.1	Asia
SRR8509399	Salmonella Typhi	Acute Infection	Acute Infection	2019	SRR8509399	4	SAL_IB7654AA_AS	2	3.3	Asia
SRR8509437	Salmonella Typhi	Acute Infection	Acute Infection	2019	SRR8509437	4	SAL_IB7683AA_AS	1	4.3.1.1.P1	Asia
SRR8524740	Salmonella Typhi	Acute Infection	Acute Infection	2019	SRR8524740	4	SAL_IB9357AA_AS	1	4.3.1.1.P1	Asia
SRR8543112	Salmonella Typhi	Acute Infection	Acute Infection	2019	SRR8543112	4	SAL_JB0554AA_AS	1	4.1	Asia
SRR8543296	Salmonella Typhi	Acute Infection	Acute Infection	2019	SRR8543296	4	SAL_JB0644AA_AS	1	4.3.1.1.P1	Asia
SRR8543136	Salmonella Typhi	Acute Infection	Acute Infection	2019	SRR8543136	4	SAL_JB0559AA_AS	2	3.3.1	N/A
SRR8549080	Salmonella Typhi	Acute Infection	Acute Infection	2019	SRR8549080	4	SAL_JB1192AA_AS	1	4.3.1	Asia
SRR8534470	Salmonella Typhi	Acute Infection	Acute Infection	2019	SRR8534470	4	SAL_JB0283AA_AS	1	4.3.1.2	Asia
SRR8585094	Salmonella Typhi	Acute Infection	Acute Infection	2019	SRR8585094	4	SAL_JB6503AA_AS	1	4.3.1.1	Asia
SRR8554071	Salmonella Typhi	Acute Infection	Acute Infection	2019	SRR16296518, SRA:SRR8554071	4	SAL_JB4571AA_AS	1	4.3.1.2	Asia
SRR8568787	Salmonella Typhi	Acute Infection	Acute Infection	2019	SRR8568787	4	SAL_KB1894AA_AS	2	2.1	Asia
SRR8648328	Salmonella Typhi	Acute Infection	Acute Infection	2019	SRR8648328	4	SAL_JB9571AA_AS	2	2.3.2	Americas
SRR8638498	Salmonella Typhi	Acute Infection	Acute Infection	2019	SRR8638498	4	SAL_JB8905AA_AS	2	2.2	Asia
SRR8585072	Salmonella Typhi	Acute Infection	Acute Infection	2019	SRR8585072	4	SAL_JB6415AA_AS	2	2.5	Asia
SRR8585176	Salmonella Typhi	Acute Infection	Acute Infection	2019	SRR8585176	4	SAL_JB6585AA_AS	1	4.3.1.2.1	Asia
SRR8638517	Salmonella Typhi	Acute Infection	Acute Infection	2019	SRR8638517	4	SAL_JB8915AA_AS	1	4.3.1.2.1	Asia
SRR8648173	Salmonella Typhi	Acute Infection	Acute Infection	2019	SRR8648173	4	SAL_JB9473AA_AS	1	4.3.1.1.P1	Asia
SRR8648176	Salmonella Typhi	Acute Infection	Acute Infection	2019	SRR8648176	4	SAL_JB9476AA_AS	1	4.3.1.2.1	N/A
SRR8636219	Salmonella Typhi	Acute Infection	Acute Infection	2019	SRR8636219	4	SAL_JB8787AA_AS	1	4.3.1.2.1	Asia
SRR8655495	Salmonella Typhi	Carried Infection	Convalescent Carriage	2019	SRR8655495	4	SAL_KB0091AA_AS	1	4.3.1	Asia
SRR8637707	Salmonella Typhi	Acute Infection	Acute Infection	2018	SRR8637707	4	SAL_JB8860AA_AS	1	4.1	Unknown
SRR8637897	Salmonella Typhi	Acute Infection	Acute Infection	2019	SRR8637897	4	SAL_JB8874AA_AS	1	4.3.1.1.P1	Asia
SRR8704729	Salmonella Typhi	Acute Infection	Acute Infection	2019	SRR8704729	4	SAL_KB3132AA_AS	1	4.3.1.2	Asia
SRR8657024	Salmonella Typhi	Acute Infection	Acute Infection	2019	SRR8657024	4	SAL_KB0461AA_AS	1	4.3.1	Asia
SRR13895098	Salmonella Typhi	Acute Infection	Acute Infection	2005	SRR13895098	4.1	SAL_NC9024AA_AS	2	2.1	Asia
SRR8691522	Salmonella Typhi	Acute Infection	Acute Infection	2019	SRR8691522	4	SAL_KB1790AA_AS	1	4.3.1.1	Asia
SRR8703661	Salmonella Typhi	Acute Infection	Acute Infection	2019	SRR8703661	4	SAL_KB2841AA_AS	1	4.3.1.1	Asia
SRR8705963	Salmonella Typhi	Acute Infection	Acute Infection	2019	SRR8705963	4	SAL_KB3241AA_AS	1	4.3.1.1	Asia
SRR8706086	Salmonella Typhi	Acute Infection	Acute Infection	2019	SRR8706086	4	SAL_KB3377AA_AS	2	2.2	Asia
SRR8704763	Salmonella Typhi	Acute Infection	Acute Infection	2019	SRR8704763	4	SAL_KB3165AA_AS	1	4.3.1.1	Asia
SRR11410330	Salmonella Typhi	Carried Infection	Temporary Carriage	2020	SRR11410330	4.1	SAL_EC2465AA_AS	2	3.3.1	Asia
SRR8704748	Salmonella Typhi	Acute Infection	Acute Infection	2019	SRR8704748	4	SAL_KB3150AA_AS	1	4.3.1.1.P1	Asia
SRR8706141	Salmonella Typhi	Acute Infection	Acute Infection	2019	SRR8706141	4	SAL_KB3432AA_AS	1	4.3.1.1	Asia
SRR8724644	Salmonella Typhi	Acute Infection	Acute Infection	2019	SRR8724644	4	SAL_KB4538AA_AS	1	4.3.1.1	Asia
SRR8746757	Salmonella Typhi	Carried Infection	Convalescent Carriage	2019	SRR8746757	4	SAL_KB6684AA_AS	2	2.2	Asia
SRR8738328	Salmonella Typhi	Acute Infection	Acute Infection	2019	SRR8738328	4	SAL_KB6166AA_AS	1	4.3.1.2.1	Asia
SRR8774338	Salmonella Typhi	Acute Infection	Acute Infection	2019	SRR8774338	4	SAL_KB9440AA_AS	1	4.3.1.2	Asia
SRR8788804	Salmonella Typhi	Acute Infection	Acute Infection	2019	SRR8788804	4	SAL_LB0048AA_AS	2	2	Asia
SRR8748716	Salmonella Typhi	Acute Infection	Acute Infection	2019	SRR8748716	4	SAL_KB6690AA_AS	1	4.3.1	Asia
SRR8758418	Salmonella Typhi	Acute Infection	Acute Infection	2019	SRR8758418	4	SAL_KB7293AA_AS	1	4.3.1.1	Unknown
SRR8758398	Salmonella Typhi	Acute Infection	Acute Infection	2019	SRR8758398	4	SAL_KB7282AA_AS	1	4.3.1.2.1	Asia
SRR8772264	Salmonella Typhi	Acute Infection	Acute Infection	2019	SRR8772264	4	SAL_KB9225AA_AS	1	4.3.1.1	Asia
SRR8774346	Salmonella Typhi	Acute Infection	Acute Infection	2019	SRR8774346	4	SAL_KB9448AA_AS	1	4.3.1.1	Asia
SRR8774503	Salmonella Typhi	Acute Infection	Acute Infection	2019	SRR8774503	4	SAL_KB9453AA_AS	1	4.3.1.2	Asia
SRR8784398	Salmonella Typhi	Acute Infection	Acute Infection	2019	SRR8784398	4	SAL_KB9908AA_AS	1	4.3.1	N/A
SRR8775496	Salmonella Typhi	Acute Infection	Acute Infection	2019	SRR8775496	4	SAL_KB9480AA_AS	1	4.3.1.1	Asia
SRR8775492	Salmonella Typhi	Acute Infection	Acute Infection	2019	SRR8775492	4	SAL_KB9476AA_AS	1	4.3.1.2	Asia
SRR8788789	Salmonella Typhi	Acute Infection	Acute Infection	2019	SRR8788789	4	SAL_LB0033AA_AS	1	4.3.1	Asia
SRR8820123	Salmonella Typhi	Acute Infection	Acute Infection	2019	SRR8820123	4	SAL_LB0865AA_AS	2	2.5	Asia
SRR8839603	Salmonella Typhi	Acute Infection	Acute Infection	2019	SRR8839603	4	SAL_LB1236AA_AS	1	4.3.1	Asia
SRR8873672	Salmonella Typhi	Acute Infection	Acute Infection	2019	SRR8873672	4	SAL_LB2831AA_AS	1	4.3.1.1	Asia
SRR8873664	Salmonella Typhi	Acute Infection	Acute Infection	2019	SRR8873664	4	SAL_LB2826AA_AS	1	4.3.1.1	Asia
SRR8874211	Salmonella Typhi	Acute Infection	Acute Infection	2019	SRR8874211	4	SAL_LB2309AA_AS	1	4.3.1.1.EA1	N/A
SRR8885342	Salmonella Typhi	Acute Infection	Acute Infection	2019	SRR8885342	4	SAL_LB2738AA_AS	1	4.3.1	Asia
SRR8878922	Salmonella Typhi	Acute Infection	Acute Infection	2019	SRR8878922	4	SAL_LB2526AA_AS	1	4.3.1	Asia
SRR8924811	Salmonella Typhi	Acute Infection	Acute Infection	2019	SRR8924811	4	SAL_LB4631AA_AS	1	4.3.1	Asia
SRR8879008	Salmonella Typhi	Acute Infection	Acute Infection	2019	SRR8879008	4	SAL_LB2542AA_AS	1	4.3.1	Asia
SRR8916322	Salmonella Typhi	Acute Infection	Acute Infection	2019	SRR8916322	4	SAL_LB3748AA_AS	1	4.3.1.1.P1	Asia
SRR8916324	Salmonella Typhi	Acute Infection	Acute Infection	2019	SRR8916324	4	SAL_LB3749AA_AS	2	3.0.1	Asia
SRR8943110	Salmonella Typhi	Acute Infection	Acute Infection	2019	SRR8943110	4	SAL_LB5706AA_AS	1	4.3.1.1.P1	Asia
SRR8951813	Salmonella Typhi	Acute Infection	Acute Infection	2019	SRR8951813	4	SAL_LB6045AA_AS	1	4.3.1.1	Asia
SRR9287783	Salmonella Typhi	Acute Infection	Acute Infection	2019	SRR9287783	4.1	SAL_MB8413AA_AS	2	2.2.2	N/A
SRR8958154	Salmonella Typhi	Acute Infection	Acute Infection	2019	SRR8958154	4	SAL_LB6857AA_AS	1	4.3.1.1.P1	Asia
SRR9298888	Salmonella Typhi	Acute Infection	Acute Infection	2019	SRR9298888	4.1	SAL_MB8718AA_AS	1	4.3.1.1	Asia
SRR9287811	Salmonella Typhi	Acute Infection	Acute Infection	2019	SRR9287811	4.1	SAL_MB8441AA_AS	1	4.3.1.1	Asia
SRR9287447	Salmonella Typhi	Acute Infection	Acute Infection	2019	SRR9287447	4.1	SAL_MB8259AA_AS	1	4.3.1.1.P1	Unknown
SRR9287407	Salmonella Typhi	Acute Infection	Acute Infection	2019	SRR9287407	4.1	SAL_MB8220AA_AS	1	4.3.1.1	Asia
SRR9287404	Salmonella Typhi	Acute Infection	Acute Infection	2019	SRR9287404	4.1	SAL_MB8217AA_AS	2	2.2.2	Asia
SRR9287815	Salmonella Typhi	Acute Infection	Acute Infection	2019	SRR9287815	4.1	SAL_MB8445AA_AS	1	4.1	Americas
SRR9287746	Salmonella Typhi	Acute Infection	Acute Infection	2019	SRR9287746	4.1	SAL_MB8376AA_AS	1	4.3.1.2.1	Asia
SRR9287478	Salmonella Typhi	Acute Infection	Acute Infection	2019	SRR9287478	4.1	SAL_MB8290AA_AS	1	4.3.1.1.P1	Asia
SRR9287699	Salmonella Typhi	Acute Infection	Acute Infection	2019	SRR9287699	4.1	SAL_MB8347AA_AS	1	4.3.1.1	Asia
SRR9287500	Salmonella Typhi	Acute Infection	Acute Infection	2019	SRR9287500	4.1	SAL_MB8312AA_AS	2	2.1.7.1	Oceania
SRR9287433	Salmonella Typhi	Acute Infection	Acute Infection	2019	SRR9287433	4.1	SAL_MB8245AA_AS	1	4.3.1.2	Asia
SRR9287430	Salmonella Typhi	Acute Infection	Acute Infection	2019	SRR9287430	4.1	SAL_MB8242AA_AS	1	4.3.1.1.P1	Asia
SRR9287810	Salmonella Typhi	Acute Infection	Acute Infection	2019	SRR9287810	4.1	SAL_MB8440AA_AS	1	4.3.1.2	Asia
SRR9050574	Salmonella Typhi	Acute Infection	Acute Infection	2019	SRR9050574	4	SAL_LB9875AA_AS	2	3.3	Asia
SRR9050547	Salmonella Typhi	Acute Infection	Acute Infection	2019	SRR9050547	4	SAL_LB9848AA_AS	1	4.3.1.1	Asia
SRR9050548	Salmonella Typhi	Acute Infection	Acute Infection	2019	SRR9050548	4	SAL_LB9849AA_AS	1	4.3.1.1	Asia
SRR9273939	Salmonella Typhi	Acute Infection	Acute Infection	2019	SRR9273939	4.1	SAL_MB7795AA_AS	1	4.3.1.1	Asia
SRR9273941	Salmonella Typhi	Acute Infection	Acute Infection	2019	SRR9273941	4.1	SAL_MB7797AA_AS	1	4.3.1.2.1	Asia
SRR9274046	Salmonella Typhi	Acute Infection	Acute Infection	2019	SRR9274046	4.1	SAL_MB7883AA_AS	1	4.3.1.1	Asia
SRR9273935	Salmonella Typhi	Acute Infection	Acute Infection	2019	SRR9273935	4.1	SAL_MB7791AA_AS	1	4.3.1.1	Asia
SRR9088944	Salmonella Typhi	Carried Infection	Convalescent Carriage	2019	SRR9088944	4.1	SAL_VB4105AA_AS	1	4.3.1.2.1	Asia
SRR9274333	Salmonella Typhi	Acute Infection	Acute Infection	2019	SRR9274333	4.1	SAL_MB7943AA_AS	1	4.3.1.1	Asia
SRR9273977	Salmonella Typhi	Acute Infection	Acute Infection	2019	SRR9273977	4.1	SAL_MB7833AA_AS	1	4.3.1.1	Asia
SRR9260896	Salmonella Typhi	Acute Infection	Acute Infection	2019	SRR9260896	4	SAL_MB7033AA_AS	1	4.3.1	Asia
SRR9261686	Salmonella Typhi	Acute Infection	Acute Infection	2019	SRR9261686	4	SAL_MB7339AA_AS	2	2.0.1	Asia
SRR9261086	Salmonella Typhi	Acute Infection	Acute Infection	2019	SRR9261086	4	SAL_MB7069AA_AS	1	4.3.1.2.1	Asia
SRR9261533	Salmonella Typhi	Acute Infection	Acute Infection	2019	SRR9261533	4	SAL_MB7265AA_AS	1	4.3.1.1	Asia
SRR9261119	Salmonella Typhi	Acute Infection	Acute Infection	2019	SRR9261119	4	SAL_MB7099AA_AS	1	4.3.1.2	Asia
SRR9261695	Salmonella Typhi	Acute Infection	Acute Infection	2019	SRR9261695	4	SAL_MB7348AA_AS	1	4.3.1	Asia
SRR9261377	Salmonella Typhi	Acute Infection	Acute Infection	2019	SRR9261377	4	SAL_MB7243AA_AS	1	4.3.1	Asia
SRR9261262	Salmonella Typhi	Acute Infection	Acute Infection	2019	SRR9261262	4	SAL_MB7137AA_AS	2	2.2.2	Asia
SRR9153230	Salmonella Typhi	Carried Infection	Convalescent Carriage	2019	SRR9153230	4	SAL_MB4094AA_AS	1	4.3.1.1.P1	Asia
SRR9261535	Salmonella Typhi	Acute Infection	Acute Infection	2019	SRR9261535	4	SAL_MB7267AA_AS	1	4.3.1.2.1	Asia
SRR9261278	Salmonella Typhi	Acute Infection	Acute Infection	2019	SRR9261278	4	SAL_MB7151AA_AS	1	4.3.1.1	Asia
SRR9261288	Salmonella Typhi	Acute Infection	Acute Infection	2019	SRR9261288	4	SAL_MB7161AA_AS	1	4.1	Americas
SRR9261282	Salmonella Typhi	Acute Infection	Acute Infection	2019	SRR9261282	4	SAL_MB7155AA_AS	1	4.3.1.1.P1	Asia
SRR9261068	Salmonella Typhi	Acute Infection	Acute Infection	2019	SRR9261068	4	SAL_MB7051AA_AS	1	4.3.1	Asia
SRR9261676	Salmonella Typhi	Acute Infection	Acute Infection	2019	SRR9261676	4	SAL_MB7329AA_AS	1	4.3.1	Asia
SRR9261342	Salmonella Typhi	Acute Infection	Acute Infection	2019	SRR9261342	4	SAL_MB7187AA_AS	6142	4.3.1.2	Asia
SRR9261341	Salmonella Typhi	Acute Infection	Acute Infection	2019	SRR9261341	4	SAL_MB7186AA_AS	1	4.3.1.1	Asia
SRR9261063	Salmonella Typhi	Acute Infection	Acute Infection	2019	SRR9261063	4	SAL_MB7046AA_AS	1	4.3.1.1	Asia
SRR9261369	Salmonella Typhi	Acute Infection	Acute Infection	2019	SRR9261369	4	SAL_MB7235AA_AS	2	2.2	Asia
SRR9261355	Salmonella Typhi	Acute Infection	Acute Infection	2019	SRR9261355	4	SAL_MB7222AA_AS	1	4.3.1.2.1	Asia
SRR9274073	Salmonella Typhi	Acute Infection	Acute Infection	2019	SRR9274073	4.1	SAL_MB7886AA_AS	1	4.3.1	Asia
SRR9273938	Salmonella Typhi	Acute Infection	Acute Infection	2019	SRR9273938	4.1	SAL_MB7794AA_AS	1	4.3.1.1	Asia
SRR9273937	Salmonella Typhi	Acute Infection	Acute Infection	2019	SRR9273937	4.1	SAL_MB7793AA_AS	1	4.3.1	Asia
SRR9307555	Salmonella Typhi	Acute Infection	Acute Infection	2019	SRR9307555	4.1	SAL_MB9452AA_AS	2	2.2	Asia
SRR17900630	Salmonella Typhi	Acute Infection	Acute Infection	2022	SRR17900630	4.1	SAL_TC4392AA_AS	1	4.3.1.1.P1	Asia
SRR9274370	Salmonella Typhi	Acute Infection	Acute Infection	2019	SRR9274370	4.1	SAL_MB7978AA_AS	1	4.3.1.1	Asia
SRR9335617	Salmonella Typhi	Acute Infection	Acute Infection	2019	SRR9335617	4.1	SAL_NB1188AA_AS	1	4.3.1.1	N/A
SRR9304279	Salmonella Typhi	Acute Infection	Acute Infection	2019	SRR9304279	4.1	SAL_MB9172AA_AS	1	4.3.1.1.EA1	Africa
SRR9306556	Salmonella Typhi	Acute Infection	Acute Infection	2019	SRR9306556	4.1	SAL_NB1347AA_AS	1	4.3.1	Asia
SRR9323011	Salmonella Typhi	Acute Infection	Acute Infection	2019	SRR9323011	4.1	SAL_NB0006AA_AS	2	3.3	Asia
SRR9335718	Salmonella Typhi	Acute Infection	Acute Infection	2019	SRR9335718	4.1	SAL_NB1200AA_AS	1	4.3.1	Unknown
SRR9649530	Salmonella Typhi	Acute Infection	Acute Infection	2019	SRR9649530	4.1	SAL_NB7122AA_AS	2	2.2	Unknown
SRR9617149	Salmonella Typhi	Acute Infection	Acute Infection	2019	SRR9617149	4.1	SAL_NB4880AA_AS	1	4.3.1.1.P1	Asia
SRR9625950	Salmonella Typhi	Acute Infection	Acute Infection	2019	SRR9625950	4.1	SAL_NB6618AA_AS	1	4.3.1	Asia
SRR9649500	Salmonella Typhi	Acute Infection	Acute Infection	2019	SRR9649500	4.1	SAL_NB7092AA_AS	1	4.3.1	Asia
SRR9678952	Salmonella Typhi	Acute Infection	Acute Infection	2019	SRR9678952	4.1	SAL_NB8725AA_AS	2	3.3	Asia
SRR9649527	Salmonella Typhi	Acute Infection	Acute Infection	2019	SRR9649527	4.1	SAL_NB7119AA_AS	2	2.0.1	Asia
SRR9719492	Salmonella Typhi	Acute Infection	Acute Infection	2019	SRR9719492	4.1	SAL_OB2858AA_AS	1	4.3.1.2	Asia
SRR9678266	Salmonella Typhi	Acute Infection	Acute Infection	2019	SRR9678266	4.1	SAL_NB8662AA_AS	1	4.3.1.1.P1	Asia
SRR9719753	Salmonella Typhi	Acute Infection	Acute Infection	2019	SRR9719753	4.1	SAL_OB2973AA_AS	1	4.3.1.1	Asia
SRR9719557	Salmonella Typhi	Acute Infection	Acute Infection	2019	SRR9719557	4.1	SAL_OB2915AA_AS	2	2.3.2	Americas
SRR9875361	Salmonella Typhi	Carried Infection	Convalescent Carriage	2019	SRR9875361	4.1	SAL_OB6767AA_AS	2	3.3.2	Asia
SRR9861247	Salmonella Typhi	Acute Infection	Acute Infection	2019	SRR9861247	4.1	SAL_OB6698AA_AS	2	3.1.1	Africa
SRR9861265	Salmonella Typhi	Acute Infection	Acute Infection	2019	SRR9861265	4.1	SAL_OB6702AA_AS	1	4.3.1.1	Asia
SRR9886101	Salmonella Typhi	Acute Infection	Acute Infection	2019	SRR9886101	4.1	SAL_OB6842AA_AS	1	4.3.1.1	Asia
SRR9886110	Salmonella Typhi	Acute Infection	Acute Infection	2019	SRR9886110	4.1	SAL_OB6845AA_AS	1	4.3.1.1.P1	Asia
SRR9886120	Salmonella Typhi	Acute Infection	Acute Infection	2019	SRR9886120	4.1	SAL_OB6853AA_AS	1	4.3.1.1.P1	Asia
SRR9911796	Salmonella Typhi	Acute Infection	Acute Infection	2019	SRR9911796	4.1	SAL_OB8620AA_AS	1	4.3.1.1.P1	Asia
SRR9923798	Salmonella Typhi	Acute Infection	Acute Infection	2019	SRR9923798	4.1	SAL_OB9125AA_AS	1	4.3.1.1.P1	Asia
SRR9911920	Salmonella Typhi	Acute Infection	Acute Infection	2019	SRR9911920	4.1	SAL_OB8629AA_AS	1	4.3.1	Asia
SRR9923907	Salmonella Typhi	Acute Infection	Acute Infection	2019	SRR9923907	4.1	SAL_OB9132AA_AS	2	3.3	Africa
SRR9948671	Salmonella Typhi	Acute Infection	Acute Infection	2019	SRR9948671	4.1	SAL_PB1426AA_AS	1	4.3.1	Asia
SRR9944955	Salmonella Typhi	Acute Infection	Acute Infection	2019	SRR9944955	4.1	SAL_PB1380AA_AS	1	4.3.1.2.1	Asia
SRR9944920	Salmonella Typhi	Acute Infection	Acute Infection	2019	SRR9944920	4.1	SAL_PB1370AA_AS	2	3.3.1	Asia
SRR9944988	Salmonella Typhi	Acute Infection	Acute Infection	2019	SRR9944988	4.1	SAL_PB1390AA_AS	2	2.5	Asia
SRR9968527	Salmonella Typhi	Acute Infection	Acute Infection	2019	SRR9968527	4.1	SAL_PB2855AA_AS	1	4.3.1.2.1	Asia
SRR9968510	Salmonella Typhi	Acute Infection	Acute Infection	2019	SRR9968510	4.1	SAL_PB2840AA_AS	1	4.3.1.2.1	Asia
SRR9962003	Salmonella Typhi	Acute Infection	Acute Infection	2019	SRR9962003	4.1	SAL_PB2369AA_AS	1	4.3.1.1.P1	Asia
SRR9989247	Salmonella Typhi	Acute Infection	Acute Infection	2019	SRR9989247	4.1	SAL_PB5494AA_AS	1	4.3.1.1	Asia
SRR9989244	Salmonella Typhi	Acute Infection	Acute Infection	2019	SRR9989244	4.1	SAL_PB5491AA_AS	2	2.3.2	Americas
SRR10006875	Salmonella Typhi	Acute Infection	Acute Infection	2019	SRR10006875	4.1	SAL_PB6054AA_AS	1	4.3.1	Asia
SRR10006836	Salmonella Typhi	Acute Infection	Acute Infection	2019	SRR10006836	4.1	SAL_PB6044AA_AS	1	4.3.1.1	Asia
SRR10020062	Salmonella Typhi	Acute Infection	Acute Infection	2019	SRR10020062	4.1	SAL_PB9138AA_AS	1	4.3.1.2.1	Asia
SRR10006864	Salmonella Typhi	Acute Infection	Acute Infection	2019	SRR10006864	4.1	SAL_PB6050AA_AS	1	4.3.1.1	Asia
SRR10019345	Salmonella Typhi	Acute Infection	Acute Infection	2019	SRR10019345	4.1	SAL_PB9127AA_AS	1	4.3.1.1	Asia
SRR10062990	Salmonella Typhi	Acute Infection	Acute Infection	2019	SRR10062990	4.1	SAL_QB3064AA_AS	1	4.3.1.1.P1	Asia
SRR10063002	Salmonella Typhi	Acute Infection	Acute Infection	2019	SRR10063002	4.1	SAL_QB3076AA_AS	1	4.3.1.1	Asia
SRR10053729	Salmonella Typhi	Acute Infection	Acute Infection	2019	SRR10053729	4.1	SAL_QB2180AA_AS	1	4.3.1.1	Asia
SRR10083011	Salmonella Typhi	Acute Infection	Acute Infection	2019	SRR10083011	4.1	SAL_QB5359AA_AS	1	4.3.1.1.P1	Asia
SRR10096427	Salmonella Typhi	Acute Infection	Acute Infection	2019	SRR10096427	4.1	SAL_QB6794AA_AS	1	4.3.1.1	Asia
SRR10096501	Salmonella Typhi	Acute Infection	Acute Infection	2019	SRR10096501	4.1	SAL_QB6857AA_AS	1	4.3.1	Asia
SRR10108453	Salmonella Typhi	Acute Infection	Acute Infection	2019	SRR10108453	4.1	SAL_QB7657AA_AS	1	4.3.1.1.P1	Asia
SRR10100115	Salmonella Typhi	Acute Infection	Acute Infection	2019	SRR10100115	4.1	SAL_QB7282AA_AS	1	4.3.1.1.P1	Asia
SRR10120266	Salmonella Typhi	Acute Infection	Acute Infection	2019	SRR10120266	4.1	SAL_RB0671AA_AS	1	4.3.1.1	Asia
SRR10120264	Salmonella Typhi	Acute Infection	Acute Infection	2019	SRR10120264	4.1	SAL_RB0669AA_AS	1	4.3.1.1.P1	Asia
SRR10120294	Salmonella Typhi	Acute Infection	Acute Infection	2019	SRR10120294	4.1	SAL_RB0699AA_AS	1	4.3.1.2.1	Asia
SRR10108442	Salmonella Typhi	Acute Infection	Acute Infection	2019	SRR10108442	4.1	SAL_QB7646AA_AS	1	4.3.1.2.1	Asia
SRR10120265	Salmonella Typhi	Acute Infection	Acute Infection	2019	SRR10120265	4.1	SAL_RB0670AA_AS	1	4.3.1.1	Asia
SRR10139605	Salmonella Typhi	Acute Infection	Acute Infection	2019	SRR10139605	4.1	SAL_RB2759AA_AS	1	4.3.1.1	Asia
SRR10120309	Salmonella Typhi	Acute Infection	Acute Infection	2019	SRR10120309	4.1	SAL_RB0734AA_AS	1	4.3.1.1.EA1	Africa
SRR10120312	Salmonella Typhi	Acute Infection	Acute Infection	2019	SRR10120312	4.1	SAL_RB0737AA_AS	1	4.3.1.2.1	Asia
SRR10120270	Salmonella Typhi	Acute Infection	Acute Infection	2019	SRR10120270	4.1	SAL_RB0675AA_AS	1	4.3.1.1.EA1	Unknown
SRR10120258	Salmonella Typhi	Acute Infection	Acute Infection	2019	SRR10120258	4.1	SAL_RB0663AA_AS	1	4.3.1.1.P1	Asia
SRR10120285	Salmonella Typhi	Acute Infection	Acute Infection	2019	SRR10120285	4.1	SAL_RB0690AA_AS	2	3.3.1	Asia
SRR10120263	Salmonella Typhi	Acute Infection	Acute Infection	2019	SRR10120263	4.1	SAL_RB0668AA_AS	1	4.3.1.2.1	Asia
SRR10120257	Salmonella Typhi	Acute Infection	Acute Infection	2019	SRR10120257	4.1	SAL_RB0662AA_AS	1	4.3.1.1	N/A
SRR10133421	Salmonella Typhi	Acute Infection	Acute Infection	2019	SRR10133421	4.1	SAL_RB2647AA_AS	1	4.3.1.1	Asia
SRR10198950	Salmonella Typhi	Acute Infection	Acute Infection	2019	SRR10198950	4.1	SAL_RB8100AA_AS	1	4.3.1.2.1	Asia
SRR10133416	Salmonella Typhi	Acute Infection	Acute Infection	2019	SRR10133416	4.1	SAL_RB2644AA_AS	1	4.3.1.2.1	Asia
SRR10198869	Salmonella Typhi	Acute Infection	Acute Infection	2019	SRR10198869	4.1	SAL_RB8019AA_AS	1	4.3.1.1	Asia
SRR10139527	Salmonella Typhi	Acute Infection	Acute Infection	2019	SRR10139527	4.1	SAL_RB2682AA_AS	1	4.3.1.1	Asia
SRR10133397	Salmonella Typhi	Acute Infection	Acute Infection	2019	SRR10133397	4.1	SAL_RB2627AA_AS	1	4.3.1	Asia
SRR10133424	Salmonella Typhi	Acute Infection	Acute Infection	2019	SRR10133424	4.1	SAL_RB2649AA_AS	1	4.3.1.2.1	Asia
SRR10133392	Salmonella Typhi	Acute Infection	Acute Infection	2019	SRR10133392	4.1	SAL_RB2622AA_AS	1	4.3.1.1.P1	Asia
SRR10200155	Salmonella Typhi	Acute Infection	Acute Infection	2019	SRR10200155	4.1	SAL_RB8141AA_AS	2209	2.3.3	Asia
SRR10139535	Salmonella Typhi	Acute Infection	Acute Infection	2019	SRR10139535	4.1	SAL_RB2689AA_AS	2	3.3	Asia
SRR10139567	Salmonella Typhi	Acute Infection	Acute Infection	2019	SRR10139567	4.1	SAL_RB2721AA_AS	1	4.3.1.1	Asia
SRR10121287	Salmonella Typhi	Acute Infection	Acute Infection	2019	SRR10121287	4.1	SAL_RB0812AA_AS	1	4.3.1	Asia
SRR10222092	Salmonella Typhi	Acute Infection	Acute Infection	2019	SRR10222092	4.1	SAL_RB9648AA_AS	1	4.3.1.1	Asia
SRR10198914	Salmonella Typhi	Acute Infection	Acute Infection	2019	SRR10198914	4.1	SAL_RB8064AA_AS	2	2.3.1	Africa
SRR10139602	Salmonella Typhi	Acute Infection	Acute Infection	2019	SRR10139602	4.1	SAL_RB2756AA_AS	1	4.3.1.2	Asia
SRR10229753	Salmonella Typhi	Acute Infection	Acute Infection	2019	SRR10229753	4.1	SAL_SB0302AA_AS	1	4.3.1.1	Asia
SRR10228840	Salmonella Typhi	Acute Infection	Acute Infection	2019	SRR10228840	4.1	SAL_SB0211AA_AS	1	4.3.1.1	Asia
SRR10271439	Salmonella Typhi	Acute Infection	Acute Infection	2019	SRR10271439	4.1	SAL_SB8831AA_AS	1	4.3.1	Asia
SRR10229824	Salmonella Typhi	Acute Infection	Acute Infection	2019	SRR10229824	4.1	SAL_SB0335AA_AS	1	4.3.1	Asia
SRR10232197	Salmonella Typhi	Carried Infection	Convalescent Carriage	2019	SRR10232197	4.1	SAL_SB1008AA_AS	1	4.3.1	Asia
SRR10222094	Salmonella Typhi	Acute Infection	Acute Infection	2019	SRR10222094	4.1	SAL_RB9650AA_AS	2	2.3.1	Asia
SRR10222067	Salmonella Typhi	Acute Infection	Acute Infection	2019	SRR10222067	4.1	SAL_RB9626AA_AS	1	4.3.1.2.EA3	Africa
SRR10229734	Salmonella Typhi	Acute Infection	Acute Infection	2019	SRR10229734	4.1	SAL_SB0286AA_AS	1	4.3.1.1	Asia
SRR10235757	Salmonella Typhi	Acute Infection	Acute Infection	2019	SRR10235757	4.1	SAL_SB1609AA_AS	1	4.3.1.1.P1	Asia
SRR10222058	Salmonella Typhi	Acute Infection	Acute Infection	2019	SRR10222058	4.1	SAL_SB0849AA_AS	1	4.3.1.2.1	Asia
SRR10229730	Salmonella Typhi	Acute Infection	Acute Infection	2019	SRR10229730	4.1	SAL_SB0282AA_AS	1	4.3.1	Asia
SRR10222088	Salmonella Typhi	Carried Infection	Convalescent Carriage	2019	SRR10222088	4.1	SAL_RB9644AA_AS	1	4.3.1.1	Asia
SRR10232067	Salmonella Typhi	Acute Infection	Acute Infection	2019	SRR10232067	4.1	SAL_SB0883AA_AS	1	4.3.1.1	Asia
SRR10222128	Salmonella Typhi	Acute Infection	Acute Infection	2019	SRR10222128	4.1	SAL_SB0852AA_AS	2209	2.3.3	Asia
SRR10222109	Salmonella Typhi	Acute Infection	Acute Infection	2019	SRR10222109	4.1	SAL_RB9665AA_AS	1	4.3.1.1.P1	N/A
SRR10229750	Salmonella Typhi	Acute Infection	Acute Infection	2019	SRR10229750	4.1	SAL_SB0299AA_AS	1	4.3.1.1.P1	Unknown
SRR10222050	Salmonella Typhi	Acute Infection	Acute Infection	2019	SRR10222050	4.1	SAL_RB9590AA_AS	1	4.3.1.2.1	Asia
SRR10229784	Salmonella Typhi	Acute Infection	Acute Infection	2019	SRR10229784	4.1	SAL_SB0330AA_AS	1	4.3.1.1	Asia
SRR10232165	Salmonella Typhi	Acute Infection	Acute Infection	2019	SRR10232165	4.1	SAL_SB0976AA_AS	2209	2.3.3	Asia
SRR10229777	Salmonella Typhi	Acute Infection	Acute Infection	2019	SRR10229777	4.1	SAL_SB0323AA_AS	2	2.5	Asia
SRR10236658	Salmonella Typhi	Acute Infection	Acute Infection	2019	SRR10236658	4.1	SAL_SB1784AA_AS	2	2.2	Asia
SRR11142745	Salmonella Typhi	Acute Infection	Acute Infection	2019	SRR11142745	4.1	SAL_BC4590AA_AS	1	4.3.1.1.P1	Asia
SRR10232072	Salmonella Typhi	Acute Infection	Acute Infection	2019	SRR10232072	4.1	SAL_SB0888AA_AS	1	4.3.1.1.P1	Asia
SRR10235721	Salmonella Typhi	Acute Infection	Acute Infection	2019	SRR10235721	4.1	SAL_SB1573AA_AS	1	4.3.1.1	Asia
SRR10228847	Salmonella Typhi	Acute Infection	Acute Infection	2019	SRR10228847	4.1	SAL_SB0218AA_AS	1	4.3.1.1	Asia
SRR10228856	Salmonella Typhi	Acute Infection	Acute Infection	2019	SRR10228856	4.1	SAL_SB0226AA_AS	1	4.3.1.2.1	Asia
SRR10228855	Salmonella Typhi	Acute Infection	Acute Infection	2019	SRR10228855	4.1	SAL_SB0225AA_AS	1	4.3.1	Asia
SRR10236691	Salmonella Typhi	Acute Infection	Acute Infection	2019	SRR10236691	4.1	SAL_SB1817AA_AS	1	4.3.1	Asia
SRR10247513	Salmonella Typhi	Acute Infection	Acute Infection	2019	SRR10247513	4.1	SAL_SB7018AA_AS	1	4.3.1.1	Asia
SRR10232128	Salmonella Typhi	Acute Infection	Acute Infection	2019	SRR10232128	4.1	SAL_SB0939AA_AS	1	4.3.1.1.P1	Asia
SRR10236676	Salmonella Typhi	Acute Infection	Acute Infection	2019	SRR10236676	4.1	SAL_SB1802AA_AS	2	3.3.1	Asia
SRR10235789	Salmonella Typhi	Acute Infection	Acute Infection	2019	SRR10235789	4.1	SAL_SB1642AA_AS	1	4.3.1.1	Asia
SRR10235796	Salmonella Typhi	Acute Infection	Acute Infection	2019	SRR10235796	4.1	SAL_SB1649AA_AS	2	2.0.1	Asia
SRR10236700	Salmonella Typhi	Acute Infection	Acute Infection	2019	SRR10236700	4.1	SAL_SB1826AA_AS	2	2.3.1	N/A
SRR10236684	Salmonella Typhi	Acute Infection	Acute Infection	2019	SRR10236684	4.1	SAL_SB2497AA_AS	1	4.3.1.1.P1	Asia
SRR10236710	Salmonella Typhi	Acute Infection	Acute Infection	2019	SRR10236710	4.1	SAL_SB1836AA_AS	1	4.3.1	Asia
SRR10269735	Salmonella Typhi	Acute Infection	Acute Infection	2019	SRR10269735	4.1	SAL_SB8754AA_AS	1	4.3.1.1	Asia
SRR10247493	Salmonella Typhi	Acute Infection	Acute Infection	2019	SRR10247493	4.1	SAL_SB6999AA_AS	1	4.3.1.2	Asia
SRR10247500	Salmonella Typhi	Acute Infection	Acute Infection	2019	SRR10247500	4.1	SAL_SB7005AA_AS	2	3.3.2.Bd2	Asia
SRR10247473	Salmonella Typhi	Acute Infection	Acute Infection	2019	SRR10247473	4.1	SAL_SB6987AA_AS	1	4.3.1.1.P1	Asia
SRR10269737	Salmonella Typhi	Acute Infection	Acute Infection	2019	SRR10269737	4.1	SAL_SB8756AA_AS	1	4.3.1.1	Asia
SRR10269751	Salmonella Typhi	Acute Infection	Acute Infection	2019	SRR10269751	4.1	SAL_SB8770AA_AS	2	2.0.1	Asia
SRR10270633	Salmonella Typhi	Acute Infection	Acute Infection	2019	SRR10270633	4.1	SAL_SB9320AA_AS	1	4.1	Americas
SRR10285489	Salmonella Typhi	Acute Infection	Acute Infection	2019	SRR10285489	4.1	SAL_SB8920AA_AS	2	3.3.1	Asia
SRR10269734	Salmonella Typhi	Acute Infection	Acute Infection	2019	SRR10269734	4.1	SAL_SB8753AA_AS	2	2.3.1	Unknown
SRR10269733	Salmonella Typhi	Acute Infection	Acute Infection	2019	SRR10269733	4.1	SAL_SB8752AA_AS	1	4.3.1.1.P1	N/A
SRR10513439	Salmonella Typhi	Acute Infection	Acute Infection	2019	SRR10513439	4.1	SAL_VB8775AA_AS	1	4.3.1.1	Asia
SRR10270617	Salmonella Typhi	Acute Infection	Acute Infection	2019	SRR10270617	4.1	SAL_SB9305AA_AS	1	4.3.1.1	Asia
SRR10270610	Salmonella Typhi	Acute Infection	Acute Infection	2019	SRR10270610	4.1	SAL_SB9298AA_AS	2	2.5	Asia
SRR10271438	Salmonella Typhi	Acute Infection	Acute Infection	2019	SRR10271438	4.1	SAL_SB8830AA_AS	1	4.3.1.1	Asia
SRR10294365	Salmonella Typhi	Acute Infection	Acute Infection	2019	SRR10294365	4.1	SAL_SB8965AA_AS	2209	2.3.3	Unknown
SRR10294382	Salmonella Typhi	Acute Infection	Acute Infection	2019	SRR10294382	4.1	SAL_SB8980AA_AS	1	4.3.1.1	Asia
SRR10294416	Salmonella Typhi	Acute Infection	Acute Infection	2019	SRR10294416	4.1	SAL_SB9009AA_AS	2209	2.3.3	Asia
SRR10294400	Salmonella Typhi	Acute Infection	Acute Infection	2019	SRR10294400	4.1	SAL_SB8994AA_AS	1	4.3.1.1	Asia
SRR10312374	Salmonella Typhi	Carried Infection	Convalescent Carriage	2019	SRR10312374	4.1	SAL_SB9367AA_AS	1	4.3.1.1	Asia
SRR10312358	Salmonella Typhi	Acute Infection	Acute Infection	2019	SRR10312358	4.1	SAL_SB9362AA_AS	1	4.3.1	Asia
SRR10313661	Salmonella Typhi	Acute Infection	Acute Infection	2019	SRR10313661	4.1	SAL_SB9950AA_AS	1	4.3.1.1.P1	Asia
SRR10312391	Salmonella Typhi	Acute Infection	Acute Infection	2019	SRR10312391	4.1	SAL_SB9375AA_AS	1	4.3.1.2.1	Asia
SRR10313716	Salmonella Typhi	Acute Infection	Acute Infection	2019	SRR10313716	4.1	SAL_TB0001AA_AS	1	4.3.1.1.P1	Asia
SRR10313750	Salmonella Typhi	Acute Infection	Acute Infection	2019	SRR10313750	4.1	SAL_TB0070AA_AS	1	4.3.1	Asia
SRR10313698	Salmonella Typhi	Acute Infection	Acute Infection	2019	SRR10313698	4.1	SAL_SB9983AA_AS	1	4.3.1.1.P1	Asia
SRR10349459	Salmonella Typhi	Acute Infection	Acute Infection	2019	SRR10349459	4.1	SAL_TB2416AA_AS	2	2.2	Asia
SRR10314900	Salmonella Typhi	Acute Infection	Acute Infection	2019	SRR10314900	4.1	SAL_TB0126AA_AS	1	4.3.1.1.EA1	Africa
SRR10314901	Salmonella Typhi	Acute Infection	Acute Infection	2019	SRR10314901	4.1	SAL_TB0127AA_AS	1	4.3.1.1	Asia
SRR10349432	Salmonella Typhi	Acute Infection	Acute Infection	2019	SRR10349432	4.1	SAL_TB2392AA_AS	1	4.3.1.2.1	Asia
SRR10350875	Salmonella Typhi	Acute Infection	Acute Infection	2019	SRR10350875	4.1	SAL_TB2839AA_AS	2	2	Asia
SRR10350900	Salmonella Typhi	Acute Infection	Acute Infection	2019	SRR10350900	4.1	SAL_TB2864AA_AS	1	4.3.1	Asia
SRR10350907	Salmonella Typhi	Acute Infection	Acute Infection	2019	SRR10350907	4.1	SAL_TB2871AA_AS	1	4.3.1	Asia
SRR10420505	Salmonella Typhi	Acute Infection	Acute Infection	2019	SRR10420505	4.1	SAL_VB0108AA_AS	1	4.3.1.1.P1	Asia
SRR10381312	Salmonella Typhi	Acute Infection	Acute Infection	2019	SRR10381312	4.1	SAL_TB4580AA_AS	1	4.3.1.2.1	Asia
SRR10381336	Salmonella Typhi	Acute Infection	Acute Infection	2019	SRR10381336	4.1	SAL_TB4715AA_AS	1	4.3.1	Asia
SRR10420550	Salmonella Typhi	Acute Infection	Acute Infection	2019	SRR10420550	4.1	SAL_VB0153AA_AS	1	4.3.1.1	Asia
SRR10397599	Salmonella Typhi	Acute Infection	Acute Infection	2019	SRR10397599	4.1	SAL_TB8196AA_AS	1	4.3.1.2.1	Asia
SRR10404567	Salmonella Typhi	Acute Infection	Acute Infection	2019	SRR10404567	4.1	SAL_UB0288AA_AS	1	4.3.1.1	Asia
SRR10404565	Salmonella Typhi	Acute Infection	Acute Infection	2019	SRR10404565	4.1	SAL_UB0286AA_AS	2	2.2	Asia
SRR10420562	Salmonella Typhi	Acute Infection	Acute Infection	2019	SRR10420562	4.1	SAL_VB0165AA_AS	1	4.3.1	Asia
SRR10414947	Salmonella Typhi	Acute Infection	Acute Infection	2019	SRR10414947	4.1	SAL_VB0002AA_AS	1	4.3.1.1.P1	Asia
SRR10427915	Salmonella Typhi	Acute Infection	Acute Infection	2019	SRR10427915	4.1	SAL_VB1514AA_AS	1	4.3.1.1	Asia
SRR12158085	Salmonella Typhi	Acute Infection	Acute Infection	2019	traces-0wnDhDO	4.1	SAL_HC7292AA_AS	2	2.5	Asia
SRR10444532	Salmonella Typhi	Acute Infection	Acute Infection	2019	SRR10444532	4.1	SAL_VB1302AA_AS	1	4.3.1.1.P1	Asia
SRR10467017	Salmonella Typhi	Acute Infection	Acute Infection	2019	SRR10467017	4.1	SAL_VB2462AA_AS	1	4.3.1.1.P1	Asia
SRR10479314	Salmonella Typhi	Acute Infection	Acute Infection	2019	SRR10479314	4.1	SAL_VB9557AA_AS	1	4.3.1.1.P1	Asia
SRR10479315	Salmonella Typhi	Acute Infection	Acute Infection	2019	SRR10479315	4.1	SAL_VB9558AA_AS	2	2.5	Asia
SRR10467022	Salmonella Typhi	Acute Infection	Acute Infection	2019	SRR10467022	4.1	SAL_VB2467AA_AS	1	4.3.1.1.P1	Asia
SRR10513418	Salmonella Typhi	Acute Infection	Acute Infection	2019	SRR10513418	4.1	SAL_VB8767AA_AS	2	3.3	Asia
SRR10513376	Salmonella Typhi	Acute Infection	Acute Infection	2019	SRR10513376	4.1	SAL_VB8737AA_AS	1	4.3.1.1	Asia
SRR10506525	Salmonella Typhi	Acute Infection	Acute Infection	2019	SRR10506525	4.1	SAL_VB8718AA_AS	2	2.5	Asia
SRR10522039	Salmonella Typhi	Acute Infection	Acute Infection	2019	SRR10522039	4.1	SAL_VB8907AA_AS	2	3.3.1	Asia
SRR10554758	Salmonella Typhi	Acute Infection	Acute Infection	2019	SRR10554758	4.1	SAL_VB9031AA_AS	1	4.3.1	N/A
SRR10561155	Salmonella Typhi	Acute Infection	Acute Infection	2019	SRR10561155	4.1	SAL_WB0056AA_AS	2	2.2	Asia
SRR10593982	Salmonella Typhi	Acute Infection	Acute Infection	2019	SRR10593982	4.1	SAL_WB3248AA_AS	1	4.3.1.2	Asia
SRR10605755	Salmonella Typhi	Acute Infection	Acute Infection	2019	SRR10605755	4.1	SAL_WB3383AA_AS	1	4.3.1.1	Asia
SRR10693182	Salmonella Typhi	Acute Infection	Acute Infection	2019	SRR10693182	4.1	SAL_WB6488AA_AS	2	3.3	Asia
SRR10693204	Salmonella Typhi	Acute Infection	Acute Infection	2019	SRR10693204	4.1	SAL_WB6408AA_AS	1	4.3.1.1.P1	Unknown
SRR10693211	Salmonella Typhi	Acute Infection	Acute Infection	2019	SRR10693211	4.1	SAL_WB6454AA_AS	1	4.3.1.2.1	Unknown
SRR10693174	Salmonella Typhi	Acute Infection	Acute Infection	2019	SRR10693174	4.1	SAL_WB6378AA_AS	1	4.3.1.1.P1	Asia
SRR10693203	Salmonella Typhi	Acute Infection	Acute Infection	2019	SRR10693203	4.1	SAL_WB6407AA_AS	2	2.3.2	Americas
SRR10694676	Salmonella Typhi	Acute Infection	Acute Infection	2019	SRR10694676	4.1	SAL_WB6461AA_AS	2	3.3	Asia
SRR10741853	Salmonella Typhi	Acute Infection	Acute Infection	2019	SRR10741853	4.1	SAL_WB9786AA_AS	2	3.3	Asia
SRR10769068	Salmonella Typhi	Acute Infection	Acute Infection	2019	SRR10769068	4.1	SAL_XB0870AA_AS	2	2.3.2	Asia
SRR10729114	Salmonella Typhi	Acute Infection	Acute Infection	2019	SRR10729114	4.1	SAL_WB9680AA_AS	1	4.3.1.1.P1	Asia
SRR10755159	Salmonella Typhi	Acute Infection	Acute Infection	2019	SRR10755159	4.1	SAL_WB9873AA_AS	2	3.3	Asia
SRR10755158	Salmonella Typhi	Acute Infection	Acute Infection	2019	SRR10755158	4.1	SAL_WB9872AA_AS	1	4.3.1.2.1	Asia
SRR10766009	Salmonella Typhi	Acute Infection	Acute Infection	2019	SRR10766009	4.1	SAL_XB0531AA_AS	2	3.1.1	Africa
SRR10806439	Salmonella Typhi	Acute Infection	Acute Infection	2019	SRR10806439	4.1	SAL_XB2861AA_AS	2	2.2	Asia
SRR10806521	Salmonella Typhi	Acute Infection	Acute Infection	2019	SRR10806521	4.1	SAL_XB2906AA_AS	1	4.3.1.2	Multiple Continents Visited - Asia, Oceania
SRR10828973	Salmonella Typhi	Acute Infection	Acute Infection	2019	SRR10828973	4.1	SAL_XB5141AA_AS	1	4.3.1.2.1	Asia
SRR10880493	Salmonella Typhi	Acute Infection	Acute Infection	2019	SRR10880493	4.1	SAL_AC5753AA_AS	2	2	Asia
SRR10880485	Salmonella Typhi	Acute Infection	Acute Infection	2019	SRR10880485	4.1	SAL_AC5748AA_AS	1	4.3.1.1.P1	Asia
SRR10915086	Salmonella Typhi	Acute Infection	Acute Infection	2020	SRR10915086	4.1	SAL_AC5895AA_AS	1	4.3.1.1.P1	Asia
SRR10900036	Salmonella Typhi	Acute Infection	Acute Infection	2020	SRR10900036	4.1	SAL_AC5379AA_AS	2	2.2	Asia
SRR10915107	Salmonella Typhi	Acute Infection	Acute Infection	2020	SRR10915107	4.1	SAL_AC5915AA_AS	1	4.3.1.2.1	Asia
SRR10914142	Salmonella Typhi	Acute Infection	Acute Infection	2020	SRR10914142	4.1	SAL_AC5870AA_AS	2	2.3.1	Africa
SRR10915089	Salmonella Typhi	Acute Infection	Acute Infection	2020	SRR10915089	4.1	SAL_AC5898AA_AS	2	3.2.2	Asia
SRR10962427	Salmonella Typhi	Acute Infection	Acute Infection	2020	SRR10962427	4.1	SAL_AC6249AA_AS	1	4.3.1.2	Asia
SRR11096887	Salmonella Typhi	Acute Infection	Acute Infection	2020	SRR11096887	4.1	SAL_BC0064AA_AS	2	2.5	N/A
SRR10962431	Salmonella Typhi	Acute Infection	Acute Infection	2020	SRR10962431	4.1	SAL_AC6253AA_AS	1	4.3.1.2.1	Asia
SRR10968212	Salmonella Typhi	Acute Infection	Acute Infection	2020	SRR10968212	4.1	SAL_AC6376AA_AS	1	4.3.1.2	Asia
SRR10968220	Salmonella Typhi	Acute Infection	Acute Infection	2020	SRR10968220	4.1	SAL_AC6382AA_AS	1	4.3.1.1.P1	Asia
SRR10981275	Salmonella Typhi	Acute Infection	Acute Infection	2020	SRR10981275	4.1	SAL_AC6659AA_AS	1	4.3.1.1	Asia
SRR10992637	Salmonella Typhi	Acute Infection	Acute Infection	2020	SRR10992637	4.1	SAL_AC6776AA_AS	1	4.3.1.2	Asia
SRR10992609	Salmonella Typhi	Acute Infection	Acute Infection	2020	SRR10992609	4.1	SAL_AC6771AA_AS	1	4.3.1.1.P1	Asia
SRR10997372	Salmonella Typhi	Acute Infection	Acute Infection	2020	SRR10997372	4.1	SAL_AC6822AA_AS	1	4.3.1	Asia
SRR10996966	Salmonella Typhi	Acute Infection	Acute Infection	2020	SRR10996966	4.1	SAL_AC6800AA_AS	1	4.3.1.1	Asia
SRR10996876	Salmonella Typhi	Acute Infection	Acute Infection	2020	SRR10996876	4.1	SAL_AC6788AA_AS	1	4.3.1.1.P1	Asia
SRR10997052	Salmonella Typhi	Acute Infection	Acute Infection	2020	SRR10997052	4.1	SAL_AC6809AA_AS	1	4.3.1.1	Asia
SRR10996877	Salmonella Typhi	Acute Infection	Acute Infection	2020	SRR10996877	4.1	SAL_AC6789AA_AS	1	4.3.1.1	Asia
SRR11096900	Salmonella Typhi	Acute Infection	Acute Infection	2020	SRR11096900	4.1	SAL_BC0076AA_AS	1	4.3.1.1.P1	Asia
SRR11096834	Salmonella Typhi	Acute Infection	Acute Infection	2020	SRR11096834	4.1	SAL_BC0044AA_AS	2	3.3	Asia
SRR29429732	Salmonella Typhi	Acute Infection	Acute Infection	2023	SRR29429732	5.1	SAL_KD4664AA_AS	2	2.2	Asia
SRR11096953	Salmonella Typhi	Acute Infection	Acute Infection	2020	SRR11096953	4.1	SAL_BC0111AA_AS	1	4.3.1.2.EA2	Asia
SRR11096884	Salmonella Typhi	Acute Infection	Acute Infection	2020	SRR11096884	4.1	SAL_BC0061AA_AS	1	4.3.1.2.EA2	Asia
SRR11096952	Salmonella Typhi	Carried Infection	Convalescent Carriage	2020	SRR11096952	4.1	SAL_BC0110AA_AS	1	4.3.1.1.P1	Asia
SRR11096882	Salmonella Typhi	Acute Infection	Acute Infection	2020	SRR11096882	4.1	SAL_BC0059AA_AS	1	4.3.1.1	Asia
SRR11103183	Salmonella Typhi	Acute Infection	Acute Infection	2020	SRR11103183	4.1	SAL_BC0960AA_AS	2	2.2	Asia
SRR11096895	Salmonella Typhi	Acute Infection	Acute Infection	2020	SRR11096895	4.1	SAL_BC0072AA_AS	2	2.2	Asia
SRR11096872	Salmonella Typhi	Acute Infection	Acute Infection	2020	SRR11096872	4.1	SAL_BC0049AA_AS	1	4.3.1.1.P1	Asia
SRR11096926	Salmonella Typhi	Acute Infection	Acute Infection	2020	SRR11096926	4.1	SAL_BC0102AA_AS	1	4.3.1.1.P1	Asia
SRR11096904	Salmonella Typhi	Acute Infection	Acute Infection	2020	SRR11096904	4.1	SAL_BC0080AA_AS	1	4.3.1.2.EA2	Asia
SRR11096911	Salmonella Typhi	Acute Infection	Acute Infection	2020	SRR11096911	4.1	SAL_BC0087AA_AS	1	4.3.1.2.EA2	Asia
SRR11096909	Salmonella Typhi	Acute Infection	Acute Infection	2020	SRR11096909	4.1	SAL_BC0085AA_AS	1	4.3.1.2.EA2	Asia
SRR11096825	Salmonella Typhi	Acute Infection	Acute Infection	2020	SRR11096825	4.1	SAL_BC0035AA_AS	1	4.3.1.2.EA2	Asia
SRR11096912	Salmonella Typhi	Acute Infection	Acute Infection	2020	SRR11096912	4.1	SAL_BC0088AA_AS	1	4.3.1.1.P1	Asia
SRR11096878	Salmonella Typhi	Acute Infection	Acute Infection	2020	SRR11096878	4.1	SAL_BC0055AA_AS	1	4.3.1.1	Asia
SRR11096881	Salmonella Typhi	Carried Infection	Convalescent Carriage	2020	SRR11096881	4.1	SAL_BC0058AA_AS	1	4.3.1.1.P1	Asia
SRR11096920	Salmonella Typhi	Acute Infection	Acute Infection	2020	SRR11096920	4.1	SAL_BC0096AA_AS	2	2.5	Asia
SRR11096889	Salmonella Typhi	Acute Infection	Acute Infection	2020	SRR11096889	4.1	SAL_BC0066AA_AS	1	4.3.1.1	Asia
SRR11096873	Salmonella Typhi	Acute Infection	Acute Infection	2020	SRR11096873	4.1	SAL_BC0050AA_AS	1	4.3.1.1.P1	Asia
SRR11096898	Salmonella Typhi	Acute Infection	Acute Infection	2020	SRR11096898	4.1	SAL_BC0074AA_AS	2	2.5	Asia
SRR11148910	Salmonella Typhi	Acute Infection	Acute Infection	2020	SRR11148910	4.1	SAL_BC5931AA_AS	1	4.3.1.1.P1	Asia
SRR11103195	Salmonella Typhi	Acute Infection	Acute Infection	2020	SRR11103195	4.1	SAL_BC0965AA_AS	1	4.3.1.1.P1	Asia
SRR5989302	Salmonella Typhi	Acute Infection	Acute Infection	2015	SRR5989302	3.61	SAL_UA8714AA_AS	2	3.2.2	Asia
SRR11180429	Salmonella Typhi	Acute Infection	Acute Infection	2020	SRR11180429	4.1	SAL_BC7431AA_AS	2209	2.3.3	Asia
SRR11142800	Salmonella Typhi	Acute Infection	Acute Infection	2020	SRR11142800	4.1	SAL_BC4642AA_AS	2	3.3.1	Asia
SRR11124081	Salmonella Typhi	Acute Infection	Acute Infection	2020	SRR11124081	4.1	SAL_BC4435AA_AS	2	2	Asia
SRR11180416	Salmonella Typhi	Acute Infection	Acute Infection	2020	SRR11180416	4.1	SAL_BC7422AA_AS	1	4.3.1.1	Asia
SRR11195575	Salmonella Typhi	Acute Infection	Acute Infection	2020	SRR11195575	4.1	SAL_BC9012AA_AS	1	4.3.1.1	Asia
SRR11195563	Salmonella Typhi	Acute Infection	Acute Infection	2020	SRR11195563	4.1	SAL_BC9010AA_AS	1	4.3.1.1.P1	Asia
SRR11195614	Salmonella Typhi	Acute Infection	Acute Infection	2020	SRR11195614	4.1	SAL_BC9014AA_AS	2	2.0.1	Asia
SRR11215365	Salmonella Typhi	Acute Infection	Acute Infection	2020	SRR11215365	4.1	SAL_CC3654AA_AS	1	4.3.1.1.P1	Asia
SRR11215374	Salmonella Typhi	Acute Infection	Acute Infection	2020	SRR11215374	4.1	SAL_CC3660AA_AS	1	4.3.1.1.P1	Asia
SRR11215379	Salmonella Typhi	Acute Infection	Acute Infection	2020	SRR11215379	4.1	SAL_CC3664AA_AS	2	3.3	Asia
SRR11215372	Salmonella Typhi	Acute Infection	Acute Infection	2020	SRR11215372	4.1	SAL_CC3715AA_AS	1	4.3.1.2.1	Asia
SRR11362193	Salmonella Typhi	Acute Infection	Acute Infection	2020	SRR11362193	4.1	SAL_DC9696AA_AS	2	3.3.1	Asia
SRR11215380	Salmonella Typhi	Acute Infection	Acute Infection	2020	SRR11215380	4.1	SAL_CC3665AA_AS	1	4.3.1.1.P1	Asia
SRR11231028	Salmonella Typhi	Acute Infection	Acute Infection	2020	SRR11231028	4.1	SAL_CC3997AA_AS	1	4.3.1.1.P1	Asia
SRR11231016	Salmonella Typhi	Acute Infection	Acute Infection	2020	SRR11231016	4.1	SAL_CC3986AA_AS	2	2.5	Asia
SRR11362244	Salmonella Typhi	Acute Infection	Acute Infection	2020	SRR11362244	4.1	SAL_DC9736AA_AS	2	3.3	Asia
SRR11363659	Salmonella Typhi	Acute Infection	Acute Infection	2020	SRR11363659	4.1	SAL_EC0847AA_AS	1	4.3.1.2.1	Asia
SRR11362225	Salmonella Typhi	Acute Infection	Acute Infection	2020	SRR11362225	4.1	SAL_DC9723AA_AS	1	4.3.1.2	Asia
SRR11362243	Salmonella Typhi	Acute Infection	Acute Infection	2020	SRR11362243	4.1	SAL_DC9735AA_AS	2	2.5	Asia
SRR11362174	Salmonella Typhi	Acute Infection	Acute Infection	2020	SRR11362174	4.1	SAL_DC9681AA_AS	1	4.3.1.2.1	Asia
SRR11362221	Salmonella Typhi	Acute Infection	Acute Infection	2020	SRR11362221	4.1	SAL_DC9720AA_AS	1	4.3.1.2.1	Asia
SRR11363596	Salmonella Typhi	Acute Infection	Acute Infection	2020	SRR11363596	4.1	SAL_EC0784AA_AS	1	4.3.1.1.P1	Asia
SRR11363652	Salmonella Typhi	Acute Infection	Acute Infection	2020	SRR11363652	4.1	SAL_EC0840AA_AS	1	4.3.1.1.P1	Asia
SRR11362324	Salmonella Typhi	Acute Infection	Acute Infection	2020	SRR11362324	4.1	SAL_DC9775AA_AS	1	4.3.1.1	Asia
SRR11362191	Salmonella Typhi	Acute Infection	Acute Infection	2020	SRR11362191	4.1	SAL_DC9694AA_AS	1	4.3.1.1.P1	Asia
SRR11362239	Salmonella Typhi	Acute Infection	Acute Infection	2020	SRR11362239	4.1	SAL_DC9733AA_AS	1	4.3.1.1	Asia
SRR11362205	Salmonella Typhi	Acute Infection	Acute Infection	2020	SRR11362205	4.1	SAL_DC9708AA_AS	1	4.3.1.1.EA1	Africa
SRR11362203	Salmonella Typhi	Acute Infection	Acute Infection	2020	SRR11362203	4.1	SAL_DC9706AA_AS	1	4.3.1.1	Asia
SRR11362228	Salmonella Typhi	Acute Infection	Acute Infection	2020	SRR11362228	4.1	SAL_DC9726AA_AS	1	4.3.1.3.Bdq	Asia
SRR11362273	Salmonella Typhi	Acute Infection	Acute Infection	2020	SRR11362273	4.1	SAL_DC9762AA_AS	2209	2.3.3	Asia
SRR11364976	Salmonella Typhi	Acute Infection	Acute Infection	2020	SRR11364976	4.1	SAL_EC0877AA_AS	1	4.3.1.1.P1	Asia
SRR11363651	Salmonella Typhi	Acute Infection	Acute Infection	2020	SRR11363651	4.1	SAL_EC0839AA_AS	1	4.3.1.1.P1	Asia
SRR11363669	Salmonella Typhi	Carried Infection	Temporary Carriage	2020	SRR11363669	4.1	SAL_EC0856AA_AS	1	4.3.1.1.P1	Asia
SRR11362264	Salmonella Typhi	Acute Infection	Acute Infection	2020	SRR11362264	4.1	SAL_DC9754AA_AS	2209	2.3.3	Asia
SRR11410400	Salmonella Typhi	Acute Infection	Acute Infection	2020	SRR11410400	4.1	SAL_EC2494AA_AS	1	4.3.1.2.1	Asia
SRR11410136	Salmonella Typhi	Acute Infection	Acute Infection	2020	SRR11410136	4.1	SAL_EC2403AA_AS	2	2.5	Asia
SRR11410328	Salmonella Typhi	Acute Infection	Acute Infection	2020	SRR11410328	4.1	SAL_EC2463AA_AS	1	4.3.1.1.P1	Asia
SRR11363614	Salmonella Typhi	Acute Infection	Acute Infection	2020	SRR11363614	4.1	SAL_EC0802AA_AS	1	3	Asia
SRR11362282	Salmonella Typhi	Acute Infection	Acute Infection	2020	SRR11362282	4.1	SAL_DC9767AA_AS	2	3.3.1	Asia
SRR11410129	Salmonella Typhi	Acute Infection	Acute Infection	2020	SRR11410129	4.1	SAL_EC2396AA_AS	1	4.3.1.1.P1	Unknown
SRR11410108	Salmonella Typhi	Acute Infection	Acute Infection	2020	SRR11410108	4.1	SAL_EC2380AA_AS	1	4.3.1.2	Asia
SRR11442305	Salmonella Typhi	Acute Infection	Acute Infection	2020	SRR11442305	4.1	SAL_EC7570AA_AS	1	4.3.1.1.P1	N/A
SRR11442304	Salmonella Typhi	Acute Infection	Acute Infection	2020	SRR11442304	4.1	SAL_EC7569AA_AS	1	4.3.1.1	Unknown
SRR11442302	Salmonella Typhi	Acute Infection	Acute Infection	2020	SRR11442302	4.1	SAL_EC7567AA_AS	2	2.2	Asia
SRR11484119	Salmonella Typhi	Acute Infection	Acute Infection	2020	SRR11484119	4.1	SAL_FC5036AA_AS	1	4.3.1.1.P1	Asia
SRR11451533	Salmonella Typhi	Acute Infection	Acute Infection	2020	SRR11451533	4.1	SAL_EC9690AA_AS	1	4.3.1.2	Unknown
SRR11505226	Salmonella Typhi	Acute Infection	Acute Infection	2020	SRR11505226	4.1	SAL_FC5529AA_AS	1	4.3.1.2.1	Asia
SRR11479007	Salmonella Typhi	Acute Infection	Acute Infection	2020	SRR11479007	4.1	SAL_FC4978AA_AS	1	4.3.1.1.P1	Asia
SRR11483192	Salmonella Typhi	Acute Infection	Acute Infection	2020	SRR11483192	4.1	SAL_FC5031AA_AS	1	4.3.1.2	Asia
SRR11505143	Salmonella Typhi	Acute Infection	Acute Infection	2020	SRR11505143	4.1	SAL_FC5521AA_AS	1	4.3.1.2.1	Asia
SRR11516671	Salmonella Typhi	Acute Infection	Acute Infection	2020	SRR11516671	4.1	SAL_FC8651AA_AS	1	4.3.1.1.P1	Asia
SRR11569167	Salmonella Typhi	Acute Infection	Acute Infection	2020	SRR11569167	4.1	SAL_HC1250AA_AS	2	2.5	Asia
SRR11583951	Salmonella Typhi	Acute Infection	Acute Infection	2020	SRR11583951	4.1	SAL_HC1385AA_AS	2	3.3	Asia
SRR11607143	Salmonella Typhi	Acute Infection	Acute Infection	2020	SRR11607143	4.1	SAL_HC3869AA_AS	1	4.3.1.1	Asia
SRR11607146	Salmonella Typhi	Acute Infection	Acute Infection	2020	SRR11607146	4.1	SAL_HC3872AA_AS	1	4.3.1.2.1	N/A
SRR11607151	Salmonella Typhi	Acute Infection	Acute Infection	2020	SRR11607151	4.1	SAL_HC3877AA_AS	2	2.5	Asia
SRR11607155	Salmonella Typhi	Acute Infection	Acute Infection	2020	SRR11607155	4.1	SAL_HC3880AA_AS	2	2.0.1	Asia
SRR11635654	Salmonella Typhi	Acute Infection	Acute Infection	2020	SRR11635654	4.1	SAL_HC4159AA_AS	1	4.3.1.1.EA1	Africa
SRR11646553	Salmonella Typhi	Acute Infection	Acute Infection	2020	SRR11646553	4.1	SAL_HC4173AA_AS	1	4.3.1.1	Asia
SRR11657221	Salmonella Typhi	Acute Infection	Acute Infection	2020	SRR11657221	4.1	SAL_HC4913AA_AS	1	4.3.1.1	Asia
SRR11676248	Salmonella Typhi	Acute Infection	Acute Infection	2020	SRR11676248	4.1	SAL_HC4997AA_AS	1	4.3.1.1	Asia
SRR13895103	Salmonella Typhi	Acute Infection	Acute Infection	2005	SRR13895103	4.1	SAL_NC9029AA_AS	2	2.0.1	Asia
SRR11999152	Salmonella Typhi	Acute Infection	Acute Infection	2020	SRR11999152	4.1	SAL_HC9121AA_AS	1	4.3.1.2.1	Asia
SRR12103280	Salmonella Typhi	Acute Infection	Acute Infection	2020	SRR12103280	4.1	SAL_IC2530AA_AS	1	4.3.1.1	N/A
SRR12243081	Salmonella Typhi	Acute Infection	Acute Infection	2020	SRR12243081	4.1	SAL_IC4502AA_AS	1	4.3.1	Asia
SRR12583519	Salmonella Typhi	Acute Infection	Acute Infection	2020	SRR12583519	4.1	SAL_JC5714AA_AS	2	2.2	Asia
SRR12594900	Salmonella Typhi	Acute Infection	Acute Infection	2020	SRR12594900	4.1	SAL_JC6889AA_AS	1	4.3.1.1.P1	Asia
SRR12594919	Salmonella Typhi	Acute Infection	Acute Infection	2020	SRR12594919	4.1	SAL_JC6902AA_AS	2	3.1.1	Africa
SRR12672341	Salmonella Typhi	Acute Infection	Acute Infection	2020	SRR12672341	4.1	SAL_KC1915AA_AS	1	4.3.1.1	N/A
SRR12765742	Salmonella Typhi	Acute Infection	Acute Infection	2020	SRR12765742	4.1	SAL_KC6732AA_AS	1	4.3.1	Asia
SRR12678564	Salmonella Typhi	Carried Infection	Convalescent Carriage	2020	SRR12678564	4.1	SAL_KC2486AA_AS	1	4.3.1.1	Asia
SRR12743431	Salmonella Typhi	Acute Infection	Acute Infection	2020	SRR12743431	4.1	SAL_KC5993AA_AS	1	4.3.1.1	N/A
SRR12765744	Salmonella Typhi	Acute Infection	Acute Infection	2020	SRR12765744	4.1	SAL_KC6733AA_AS	1	4.3.1.1	Asia
SRR12806902	Salmonella Typhi	Acute Infection	Acute Infection	2020	SRR12806902	4.1	SAL_KC9107AA_AS	1	4.3.1.1	N/A
SRR12807764	Salmonella Typhi	Carried Infection	Temporary Carriage	2020	SRR12807764	4.1	SAL_KC8382AA_AS	1	4.3.1.1	Asia
SRR12819783	Salmonella Typhi	Acute Infection	Acute Infection	2020	SRR12819783	4.1	SAL_KC8927AA_AS	1	4.3.1.1.P1	Asia
SRR12887396	Salmonella Typhi	Acute Infection	Acute Infection	2020	SRR12887396	4.1	SAL_LC0791AA_AS	1	4.3.1.1.P1	Asia
SRR12938511	Salmonella Typhi	Acute Infection	Acute Infection	2020	SRR12938511	4.1	SAL_LC3018AA_AS	2	2.2	Asia
SRR12982334	Salmonella Typhi	Acute Infection	Acute Infection	2020	SRR12982334	4.1	SAL_LC4368AA_AS	1	4.3.1.1	Asia
SRR13004350	Salmonella Typhi	Acute Infection	Acute Infection	2020	SRR13004350	4.1	SAL_LC4790AA_AS	2	3.3.2	Asia
SRR13088109	Salmonella Typhi	Acute Infection	Acute Infection	2020	SRR13088109	4.1	SAL_LC7013AA_AS	1	4.3.1.2.1	Asia
SRR13144377	Salmonella Typhi	Acute Infection	Acute Infection	2020	SRR13144377	4.1	SAL_LC9345AA_AS	1	4.1	N/A
SRR13163212	Salmonella Typhi	Acute Infection	Acute Infection	2020	SRR13163212	4.1	SAL_MC0293AA_AS	1	4.1	Asia
SRR13186685	Salmonella Typhi	Acute Infection	Acute Infection	2020	SRR13186685	4.1	SAL_MC0815AA_AS	2	2.3.1	Africa
SRR13269019	Salmonella Typhi	Acute Infection	Acute Infection	2020	SRR13269019	4.1	SAL_MC4349AA_AS	2	2.0.1	N/A
SRR13278389	Salmonella Typhi	Acute Infection	Acute Infection	2020	SRR13278389	4.1	SAL_MC4597AA_AS	1	4.3.1.1	N/A
SRR13338307	Salmonella Typhi	Acute Infection	Acute Infection	2020	SRR13338307	4.1	SAL_MC5577AA_AS	1	4.3.1.1.P1	Asia
SRR13308456	Salmonella Typhi	Carried Infection	Convalescent Carriage	2020	SRR13308456	4.1	SAL_MC5008AA_AS	1	4.3.1.1	N/A
SRR13380252	Salmonella Typhi	Acute Infection	Acute Infection	2020	SRR13380252	4.1	SAL_MC6529AA_AS	1	4.3.1.1	Asia
SRR13349769	Salmonella Typhi	Acute Infection	Acute Infection	2020	SRR13349769	4.1	SAL_MC5890AA_AS	2	2.0.1	Asia
SRR13389342	Salmonella Typhi	Acute Infection	Acute Infection	2020	SRR13389342	4.1	SAL_MC6630AA_AS	1	4.3.1.1	N/A
SRR13389365	Salmonella Typhi	Acute Infection	Acute Infection	2020	SRR13389365	4.1	SAL_MC6653AA_AS	1	4.3.1.1	Asia
SRR13444962	Salmonella Typhi	Acute Infection	Acute Infection	2021	SRR13444962	4.1	SAL_MC7649AA_AS	1	4.3.1.1.P1	Asia
SRR13510252	Salmonella Typhi	Acute Infection	Acute Infection	2021	SRR13510252	4.1	SAL_MC8686AA_AS	1	4.3.1	Asia
SRR13523372	Salmonella Typhi	Acute Infection	Acute Infection	2021	SRR13523372	4.1	SAL_MC9027AA_AS	1	4.3.1.1.P1	Asia
SRR13605724	Salmonella Typhi	Acute Infection	Acute Infection	2021	SRR13605724	4.1	SAL_NC1149AA_AS	1	4.3.1.1.P1	N/A
SRR13605726	Salmonella Typhi	Acute Infection	Acute Infection	2021	SRR13605726	4.1	SAL_NC1151AA_AS	1	4.3.1.1	Asia
SRR13633615	Salmonella Typhi	Acute Infection	Acute Infection	2021	SRR13633615	4.1	SAL_NC2268AA_AS	2	3.0.1	N/A
SRR13645899	Salmonella Typhi	Acute Infection	Acute Infection	2021	SRR13645899	4.1	SAL_NC2587AA_AS	1	4.3.1.1.P1	Asia
SRR13748120	Salmonella Typhi	Acute Infection	Acute Infection	2021	SRR13748120	4.1	SAL_NC5332AA_AS	1	4.3.1.1.P1	Asia
SRR13833685	Salmonella Typhi	Acute Infection	Acute Infection	2021	SRR13833685	4.1	SAL_NC7912AA_AS	1	4.3.1.1.P1	N/A
SRR13757739	Salmonella Typhi	Acute Infection	Acute Infection	2021	SRR13757739	4.1	SAL_NC5513AA_AS	1	4.3.1.2	Asia
SRR13772151	Salmonella Typhi	Acute Infection	Acute Infection	2021	SRR13772151	4.1	SAL_NC6207AA_AS	2209	2.3.3	N/A
SRR13779305	Salmonella Typhi	Acute Infection	Acute Infection	2021	SRR13779305	4.1	SAL_NC6355AA_AS	1	4.3.1.2	Asia
SRR14327258	Salmonella Typhi	Acute Infection	Acute Infection	2021	SRR14327258	4.1	SAL_PC1068AA_AS	1	4.3.1.1.P1	Asia
SRR13895095	Salmonella Typhi	Acute Infection	Acute Infection	2021	SRR13895095	4.1	SAL_NC9021AA_AS	1	4.3.1.2	Asia
SRR13895099	Salmonella Typhi	Acute Infection	Acute Infection	2021	SRR13895099	4.1	SAL_NC9025AA_AS	1	4.3.1.1.EA1	Africa
SRR13970170	Salmonella Typhi	Acute Infection	Acute Infection	2021	SRR13970170	4.1	SAL_OC0269AA_AS	1	4.3.1.1.P1	Asia
SRR14054575	Salmonella Typhi	Acute Infection	Acute Infection	2021	SRR14054575	4.1	SAL_OC2660AA_AS	2209	2.3.3	Asia
SRR13999309	Salmonella Typhi	Acute Infection	Acute Infection	2021	SRR13999309	4.1	SAL_OC1631AA_AS	1	4.3.1.1	Asia
SRR14054560	Salmonella Typhi	Acute Infection	Acute Infection	2021	SRR14054560	4.1	SAL_OC2645AA_AS	1	4.3.1.1.P1	Asia
SRR14054573	Salmonella Typhi	Acute Infection	Acute Infection	2021	SRR14054573	4.1	SAL_OC2658AA_AS	1	4.3.1.1.P1	Asia
SRR14130604	Salmonella Typhi	Acute Infection	Acute Infection	2021	SRR14130604	4.1	SAL_OC3992AA_AS	1	4.3.1.1	Asia
SRR14086935	Salmonella Typhi	Acute Infection	Acute Infection	2021	SRR14086935	4.1	SAL_OC3480AA_AS	1	4.3.1.1.P1	Asia
SRR14088343	Salmonella Typhi	Acute Infection	Acute Infection	2021	SRR14088343	4.1	SAL_OC3483AA_AS	1	4.3.1	Unknown
SRR14119998	Salmonella Typhi	Acute Infection	Acute Infection	2021	SRR14119998	4.1	SAL_PC4594AA_AS	1	4.3.1.1	Asia
SRR14120194	Salmonella Typhi	Acute Infection	Acute Infection	2021	SRR14120194	4.1	SAL_PC4602AA_AS	2	3.3	Asia
SRR14088342	Salmonella Typhi	Acute Infection	Acute Infection	2021	SRR14088342	4.1	SAL_OC3482AA_AS	1	4.3.1.1	Asia
SRR14204198	Salmonella Typhi	Acute Infection	Acute Infection	2021	SRR14204198	4.1	SAL_OC7358AA_AS	2	2.3.2	Americas
SRR14130605	Salmonella Typhi	Acute Infection	Acute Infection	2021	SRR14130605	4.1	SAL_OC3993AA_AS	2209	2.3.3	Asia
SRR14204204	Salmonella Typhi	Acute Infection	Acute Infection	2021	SRR14204204	4.1	SAL_OC7364AA_AS	2	2.2	Asia
SRR14204203	Salmonella Typhi	Acute Infection	Acute Infection	2021	SRR14204203	4.1	SAL_OC7363AA_AS	1	4.3.1.1.P1	Asia
SRR14247147	Salmonella Typhi	Acute Infection	Acute Infection	2021	SRR14247147	4.1	SAL_OC9108AA_AS	1	4.3.1.1.P1	Asia
SRR14239770	Salmonella Typhi	Carried Infection	Convalescent Carriage	2021	SRR14239770	4.1	SAL_OC8809AA_AS	2	2.2	Asia
SRR14239769	Salmonella Typhi	Acute Infection	Acute Infection	2021	SRR14239769	4.1	SAL_OC8808AA_AS	1	4.3.1.1.P1	Asia
SRR14239735	Salmonella Typhi	Acute Infection	Acute Infection	2021	SRR14239735	4.1	SAL_OC8804AA_AS	1	4.3.1.1.P1	Asia
SRR14239768	Salmonella Typhi	Acute Infection	Acute Infection	2021	SRR14239768	4.1	SAL_OC8807AA_AS	1	4.3.1.1	Asia
SRR14247146	Salmonella Typhi	Acute Infection	Acute Infection	2021	SRR14247146	4.1	SAL_OC9107AA_AS	1	4.3.1.1	Asia
SRR14247148	Salmonella Typhi	Acute Infection	Acute Infection	2021	SRR14247148	4.1	SAL_OC9109AA_AS	1	4.3.1.1.P1	Asia
SRR14247145	Salmonella Typhi	Acute Infection	Acute Infection	2021	SRR14247145	4.1	SAL_OC9106AA_AS	1	4.3.1.2	Asia
SRR14255422	Salmonella Typhi	Acute Infection	Acute Infection	2021	SRR14255422	4.1	SAL_OC9410AA_AS	1	4.3.1	Asia
SRR14311143	Salmonella Typhi	Acute Infection	Acute Infection	2021	SRR14311143	4.1	SAL_PC0683AA_AS	2	2.2.2	Asia
SRR14311533	Salmonella Typhi	Acute Infection	Acute Infection	2021	SRR14311533	4.1	SAL_PC0698AA_AS	1	4.3.1.1	Asia
SRR14267915	Salmonella Typhi	Acute Infection	Acute Infection	2021	SRR14267915	4.1	SAL_OC9574AA_AS	1	4.3.1.1.P1	Asia
SRR14311526	Salmonella Typhi	Acute Infection	Acute Infection	2021	SRR14311526	4.1	SAL_PC0692AA_AS	1	4.3.1.1	Asia
SRR14327257	Salmonella Typhi	Acute Infection	Acute Infection	2021	SRR14327257	4.1	SAL_PC1067AA_AS	1	4.3.1.2	Asia
SRR14376433	Salmonella Typhi	Acute Infection	Acute Infection	2021	SRR14376433	4.1	SAL_PC2345AA_AS	2	2.3.1	Africa
SRR14362544	Salmonella Typhi	Acute Infection	Acute Infection	2021	SRR14362544	4.1	SAL_PC2049AA_AS	1	4.3.1.1	Asia
SRR14362437	Salmonella Typhi	Acute Infection	Acute Infection	2021	SRR14362437	4.1	SAL_PC2043AA_AS	1	4.3.1.1.P1	Asia
SRR14376386	Salmonella Typhi	Acute Infection	Acute Infection	2021	SRR14376386	4.1	SAL_PC2214AA_AS	1	4.3.1.1.P1	Asia
SRR14408192	Salmonella Typhi	Acute Infection	Acute Infection	2021	SRR14408192	4.1	SAL_PC2253AA_AS	1	4.3.1.1.P1	Asia
SRR14408144	Salmonella Typhi	Acute Infection	Acute Infection	2021	SRR14408144	4.1	SAL_PC2245AA_AS	1	4.3.1.1	Asia
SRR14408148	Salmonella Typhi	Acute Infection	Acute Infection	2021	SRR14408148	4.1	SAL_PC2246AA_AS	1	4.3.1.1	Asia
SRR14408213	Salmonella Typhi	Acute Infection	Acute Infection	2021	SRR14408213	4.1	SAL_PC2258AA_AS	1	4.3.1.2.EA3	Africa
SRR14421591	Salmonella Typhi	Acute Infection	Acute Infection	2021	SRR14421591	4.1	SAL_PC2501AA_AS	1	4.3.1.2	Asia
SRR29499420	Salmonella Typhi	Acute Infection	Acute Infection	2023	SRR29499420	5.1	SAL_KD7025AA_AS	1	4.3.1.2.1	Asia
SRR14625534	Salmonella Typhi	Acute Infection	Acute Infection	2021	SRR14625534	4.1	SAL_PC5964AA_AS	2	3.3.2	N/A
SRR14661318	Salmonella Typhi	Acute Infection	Acute Infection	2021	SRR14661318	4.1	SAL_PC6804AA_AS	1	4.3.1.1.EA1	Africa
SRR15035566	Salmonella Typhi	Acute Infection	Acute Infection	2021	SRR15035566	4.1	SAL_QC5556AA_AS	2	2.5	Asia
SRR14867897	Salmonella Typhi	Acute Infection	Acute Infection	2021	SRR14867897	4.1	SAL_QC0784AA_AS	1	4.3.1.1.P1	Asia
SRR15018793	Salmonella Typhi	Acute Infection	Acute Infection	2021	SRR15018793	4.1	SAL_QC3776AA_AS	2	3.1.1	N/A
SRR15035567	Salmonella Typhi	Acute Infection	Acute Infection	2021	SRR15035567	4.1	SAL_QC4009AA_AS	1	4.3.1.1.P1	Asia
SRR15054541	Salmonella Typhi	Acute Infection	Acute Infection	2021	SRR15054541	4.1	SAL_QC4503AA_AS	1	4.3.1.1	Asia
SRR15164723	Salmonella Typhi	Acute Infection	Acute Infection	2021	SRR15164723	4.1	SAL_QC6925AA_AS	2	3.3.2.Bd1	Asia
SRR15383630	Salmonella Typhi	Acute Infection	Acute Infection	2021	SRR15383630	4.1	SAL_RC9025AA_AS	1	4.3.1.1.P1	Asia
SRR15383570	Salmonella Typhi	Acute Infection	Acute Infection	2021	SRR15383570	4.1	SAL_RC8985AA_AS	1	4.3.1.2.1	Asia
SRR15366333	Salmonella Typhi	Acute Infection	Acute Infection	2021	SRR15366333	4.1	SAL_RC1223AA_AS	1	4.3.1.2.1	N/A
SRR15383571	Salmonella Typhi	Acute Infection	Acute Infection	2021	SRR15383571	4.1	SAL_RC8986AA_AS	1	4.3.1.1	N/A
SRR15366160	Salmonella Typhi	Acute Infection	Acute Infection	2021	SRR15366160	4.1	SAL_RC1165AA_AS	8	1.1.3	N/A
SRR15383547	Salmonella Typhi	Acute Infection	Acute Infection	2021	SRR15383547	4.1	SAL_RC8962AA_AS	1	4.3.1.1	Asia
SRR15859319	Salmonella Typhi	Acute Infection	Acute Infection	2021	SRR15859319	4.1	SAL_RC5854AA_AS	1	4.3.1.1	N/A
SRR16134645	Salmonella Typhi	Acute Infection	Acute Infection	2021	SRR16134645	4.1	SAL_SC7895AA_AS	1	4.3.1	Asia
SRR15853698	Salmonella Typhi	Acute Infection	Acute Infection	2021	SRR15853698	4.1	SAL_RC5668AA_AS	1	4.3.1.1	Asia
SRR15844913	Salmonella Typhi	Acute Infection	Acute Infection	2021	SRR15844913	4.1	SAL_RC5035AA_AS	1	4.3.1.1	Asia
SRR15845667	Salmonella Typhi	Carried Infection	Convalescent Carriage	2021	SRR15845667	4.1	SAL_RC5250AA_AS	1	4.3.1.1.P1	Asia
SRR15843277	Salmonella Typhi	Carried Infection	Convalescent Carriage	2021	SRR15843277	4.1	SAL_RC4981AA_AS	1	4.3.1	Asia
SRR16012269	Salmonella Typhi	Acute Infection	Acute Infection	2021	SRR16012269	4.1	SAL_RC7370AA_AS	1	4.3.1.1	Asia
SRR15924217	Salmonella Typhi	Acute Infection	Acute Infection	2021	SRR15924217	4.1	SAL_RC6616AA_AS	1	4.3.1.1	Asia
SRR16156571	Salmonella Typhi	Carried Infection	Convalescent Carriage	2021	SRR16156571	4.1	SAL_SC0020AA_AS	1	4.3.1.1.P1	Asia
SRR16143776	Salmonella Typhi	Acute Infection	Acute Infection	2021	SRR16143776	4.1	SAL_SC7999AA_AS	8818	3.3	Unknown
SRR16195369	Salmonella Typhi	Acute Infection	Acute Infection	2021	SRR16195369	4.1	SAL_SC1107AA_AS	1	4.3.1.2	Asia
SRR16200005	Salmonella Typhi	Acute Infection	Acute Infection	2021	SRR16200005	4.1	SAL_SC0737AA_AS	1	4.3.1.2.1	Asia
SRR16195379	Salmonella Typhi	Acute Infection	Acute Infection	2021	SRR16195379	4.1	SAL_SC0665AA_AS	1	4.3.1.1.P1	Asia
SRR16195686	Salmonella Typhi	Acute Infection	Acute Infection	2021	SRR16195686	4.1	SAL_SC0723AA_AS	1	4.3.1.2.1	Asia
SRR16301616	Salmonella Typhi	Acute Infection	Acute Infection	2021	SRR16301616	4.1	SAL_SC1863AA_AS	1	4.3.1.2	Asia
SRR16301629	Salmonella Typhi	Acute Infection	Acute Infection	2021	SRR16301629	4.1	SAL_SC1874AA_AS	2	2.5	Asia
SRR16301619	Salmonella Typhi	Acute Infection	Acute Infection	2021	SRR16301619	4.1	SAL_SC1866AA_AS	1	4.3.1.2	Asia
SRR16241750	Salmonella Typhi	Acute Infection	Acute Infection	2021	SRR16241750	4.1	SAL_SC1491AA_AS	1	4.3.1.1	Asia
SRR16286938	Salmonella Typhi	Acute Infection	Acute Infection	2021	SRR16286938	4.1	SAL_SC1631AA_AS	1	4.3.1	Asia
SRR16286924	Salmonella Typhi	Acute Infection	Acute Infection	2021	SRR16286924	4.1	SAL_SC1619AA_AS	2	3.3.1	Asia
SRR16286926	Salmonella Typhi	Acute Infection	Acute Infection	2021	SRR16286926	4.1	SAL_SC1621AA_AS	1	4.3.1	Americas
SRR16291961	Salmonella Typhi	Acute Infection	Acute Infection	2021	SRR16291961	4.1	SAL_SC1733AA_AS	1	4.1.1	N/A
SRR16345539	Salmonella Typhi	Acute Infection	Acute Infection	2021	SRR16345539	4.1	SAL_SC2161AA_AS	2	2.5	Asia
SRR16641490	Salmonella Typhi	Acute Infection	Acute Infection	2021	SRR16641490	4.1	SAL_SC4564AA_AS	1	4.3.1.2	Asia
SRR16599404	Salmonella Typhi	Acute Infection	Acute Infection	2021	SRR16599404	4.1	SAL_SC4231AA_AS	1	4.1.1	Unknown
SRR16920748	Salmonella Typhi	Acute Infection	Acute Infection	2021	SRR16920748	4.1	SAL_SC6079AA_AS	1	4.3.1.2	N/A
SRR16941149	Salmonella Typhi	Acute Infection	Acute Infection	2021	SRR16941149	4.1	SAL_SC6406AA_AS	1	4.1.1	N/A
SRR16920942	Salmonella Typhi	Acute Infection	Acute Infection	2021	SRR16920942	4.1	SAL_SC6091AA_AS	1	4.3.1.1.EA1	Africa
SRR16941108	Salmonella Typhi	Acute Infection	Acute Infection	2021	SRR16941108	4.1	SAL_SC6373AA_AS	2	2.5	Asia
SRR16976299	Salmonella Typhi	Acute Infection	Acute Infection	2021	SRR16976299	4.1	SAL_SC8088AA_AS	1	4.3.1.1	Asia
SRR16976173	Salmonella Typhi	Acute Infection	Acute Infection	2021	SRR16976173	4.1	SAL_SC8066AA_AS	2	2.2	Asia
SRR17636922	Salmonella Typhi	Acute Infection	Acute Infection	2021	SRR17636922	4.1	SAL_TC2925AA_AS	1	4.3.1.1.P1	N/A
SRR16976174	Salmonella Typhi	Acute Infection	Acute Infection	2021	SRR16976174	4.1	SAL_SC8067AA_AS	1	4.3.1.2.1	Asia
SRR16988548	Salmonella Typhi	Acute Infection	Acute Infection	2021	SRR16988548	4.1	SAL_SC8237AA_AS	1	4.3.1.1	Asia
SRR17144949	Salmonella Typhi	Acute Infection	Acute Infection	2021	SRR17144949	4.1	SAL_SC9571AA_AS	2	2.0.1	N/A
SRR17120558	Salmonella Typhi	Acute Infection	Acute Infection	2021	SRR17120558	4.1	SAL_SC9440AA_AS	2	3.3	Asia
SRR17120530	Salmonella Typhi	Acute Infection	Acute Infection	2021	SRR17120530	4.1	SAL_SC9430AA_AS	1	4.3.1.1	Asia
SRR17332636	Salmonella Typhi	Acute Infection	Acute Infection	2021	SRR17332636	4.1	SAL_TC0444AA_AS	2	2.5	Asia
SRR17636923	Salmonella Typhi	Acute Infection	Acute Infection	2021	SRR17636923	4.1	SAL_TC2924AA_AS	2	3.3	Asia
SRR13927920	Salmonella Typhi	Carried Infection	Convalescent Carriage	2005	SRR13927920	4.1	SAL_NC9311AA_AS	1	4.3.1	N/A
SRR17504013	Salmonella Typhi	Acute Infection	Acute Infection	2021	SRR17504013	4.1	SAL_UC9755AA_AS	1	4.3.1.2.EA3	N/A
SRR17504014	Salmonella Typhi	Acute Infection	Acute Infection	2021	SRR17504014	4.1	SAL_UC9754AA_AS	1	4.3.1.2	Unknown
SRR17705294	Salmonella Typhi	Acute Infection	Acute Infection	2021	SRR17705294	4.1	SAL_UC9196AA_AS	6142	4.3.1.2	Asia
SRR17665488	Salmonella Typhi	Acute Infection	Acute Infection	2022	SRR17665488	4.1	SAL_TC2606AA_AS	2	3.3	Asia
SRR17713557	Salmonella Typhi	Acute Infection	Acute Infection	2022	SRR17713557	4.1	SAL_UC9156AA_AS	6142	4.3.1.2	Asia
SRR17830218	Salmonella Typhi	Acute Infection	Acute Infection	2022	SRR17830218	4.1	SAL_UC8115AA_AS	2	2.0.1	Asia
SRR17706243	Salmonella Typhi	Acute Infection	Acute Infection	2022	SRR17706243	4.1	SAL_UC9189AA_AS	1	4.3.1.1	Asia
SRR17830289	Salmonella Typhi	Acute Infection	Acute Infection	2022	SRR17830289	4.1	SAL_UC8078AA_AS	2	2.5	Asia
SRR17830259	Salmonella Typhi	Acute Infection	Acute Infection	2022	SRR17830259	4.1	SAL_UC8092AA_AS	1	4.3.1.1	Asia
SRR17830213	Salmonella Typhi	Acute Infection	Acute Infection	2022	SRR17830213	4.1	SAL_UC8120AA_AS	2	2.2	Asia
SRR17789050	Salmonella Typhi	Acute Infection	Acute Infection	2022	SRR17789050	4.1	SAL_UC8265AA_AS	1	4.3.1.1.P1	Asia
SRR17849264	Salmonella Typhi	Acute Infection	Acute Infection	2022	SRR17849264	4.1	SAL_TC3745AA_AS	1	4.3.1.1	Asia
SRR17893242	Salmonella Typhi	Acute Infection	Acute Infection	2022	SRR17893242	4.1	SAL_TC4407AA_AS	1	4.3.1.2	Asia
SRR17893213	Salmonella Typhi	Acute Infection	Acute Infection	2022	SRR17893213	4.1	SAL_TC4436AA_AS	1	4.3.1.1	Asia
SRR17900619	Salmonella Typhi	Acute Infection	Acute Infection	2022	SRR17900619	4.1	SAL_TC4397AA_AS	1	4.3.1.1	Asia
SRR17900631	Salmonella Typhi	Acute Infection	Acute Infection	2022	SRR17900631	4.1	SAL_TC4391AA_AS	1	4.3.1.1	Asia
SRR17988770	Salmonella Typhi	Acute Infection	Acute Infection	2022	SRR17988770	4.1	SAL_TC4595AA_AS	1	4.3.1.1.P1	N/A
SRR17900627	Salmonella Typhi	Acute Infection	Acute Infection	2022	SRR17900627	4.1	SAL_TC4395AA_AS	2	2.5	Asia
SRR17988776	Salmonella Typhi	Acute Infection	Acute Infection	2022	SRR17988776	4.1	SAL_TC4589AA_AS	1	4.3.1.1	Asia
SRR18080630	Salmonella Typhi	Acute Infection	Acute Infection	2022	SRR18080630	4.1	SAL_TC5319AA_AS	1	4.3.1.1	Asia
SRR17988762	Salmonella Typhi	Acute Infection	Acute Infection	2022	SRR17988762	4.1	SAL_TC4602AA_AS	1	4.3.1.1.P1	Asia
SRR17988772	Salmonella Typhi	Acute Infection	Acute Infection	2022	SRR17988772	4.1	SAL_TC4593AA_AS	1	4.3.1.1.P1	Asia
SRR18021392	Salmonella Typhi	Acute Infection	Acute Infection	2022	SRR18021392	4.1	SAL_TC5468AA_AS	2209	2.3.3	Asia
SRR18008354	Salmonella Typhi	Acute Infection	Acute Infection	2022	SRR18008354	4.1	SAL_TC4897AA_AS	1	4.3.1.1.P1	Asia
SRR18008350	Salmonella Typhi	Acute Infection	Acute Infection	2022	SRR18008350	4.1	SAL_TC4901AA_AS	1	4.3.1.2	Asia
SRR18008358	Salmonella Typhi	Acute Infection	Acute Infection	2022	SRR18008358	4.1	SAL_TC4893AA_AS	2	2.5	Asia
SRR18090485	Salmonella Typhi	Acute Infection	Acute Infection	2022	SRR18090485	4.1	SAL_TC5309AA_AS	1	4.3.1	Asia
SRR18090477	Salmonella Typhi	Acute Infection	Acute Infection	2022	SRR18090477	4.1	SAL_TC5317AA_AS	1	4.3.1.1	Asia
SRR18061281	Salmonella Typhi	Acute Infection	Acute Infection	2022	SRR18061281	4.1	SAL_TC5800AA_AS	2	2.0.1	Asia
SRR18080627	Salmonella Typhi	Acute Infection	Acute Infection	2022	SRR18080627	4.1	SAL_TC5322AA_AS	1	4.3.1.1	Asia
SRR18080583	Salmonella Typhi	Acute Infection	Acute Infection	2022	SRR18080583	4.1	SAL_TC5742AA_AS	2	2.0.1	Asia
SRR18115279	Salmonella Typhi	Acute Infection	Acute Infection	2022	SRR18115279	4.1	SAL_TC6047AA_AS	2	2.5	Asia
SRR18114797	Salmonella Typhi	Acute Infection	Acute Infection	2022	SRR18114797	4.1	SAL_TC6061AA_AS	2	2.0.1	Asia
SRR18207419	Salmonella Typhi	Acute Infection	Acute Infection	2022	SRR18207419	4.1	SAL_TC6582AA_AS	1	4.3.1.2	Asia
SRR18207405	Salmonella Typhi	Acute Infection	Acute Infection	2022	SRR18207405	4.1	SAL_TC6596AA_AS	2	2.5	Asia
SRR18313033	Salmonella Typhi	Acute Infection	Acute Infection	2022	SRR18313033	4.1	SAL_TC7517AA_AS	1	4.3.1.1.P1	Asia
SRR18215058	Salmonella Typhi	Acute Infection	Acute Infection	2022	SRR18215058	4.1	SAL_TC6711AA_AS	1	4.3.1.1	Asia
SRR18313035	Salmonella Typhi	Acute Infection	Acute Infection	2022	SRR18313035	4.1	SAL_TC7515AA_AS	1	4.3.1.2.EA3	Africa
SRR18281078	Salmonella Typhi	Acute Infection	Acute Infection	2022	SRR18281078	4.1	SAL_TC7608AA_AS	1	4.3.1.1.P1	Asia
SRR18259673	Salmonella Typhi	Acute Infection	Acute Infection	2022	SRR18259673	4.1	SAL_TC7309AA_AS	1	4.3.1.2	Asia
SRR18338368	Salmonella Typhi	Acute Infection	Acute Infection	2022	SRR18338368	4.1	SAL_UC7702AA_AS	1	4.3.1.1.P1	Asia
SRR18334353	Salmonella Typhi	Acute Infection	Acute Infection	2022	SRR18334353	4.1	SAL_UC7740AA_AS	1	4.3.1.2	Asia
SRR18334336	Salmonella Typhi	Acute Infection	Acute Infection	2022	SRR18334336	4.1	SAL_UC7751AA_AS	1	4.3.1.1.P1	Asia
SRR18402693	Salmonella Typhi	Acute Infection	Acute Infection	2022	SRR18402693	4.1	SAL_UC7335AA_AS	2	2.2	Asia
SRR18402695	Salmonella Typhi	Acute Infection	Acute Infection	2022	SRR18402695	4.1	SAL_UC7333AA_AS	1	4.3.1.2	Asia
SRR13895105	Salmonella Typhi	Carried Infection	Convalescent Carriage	2005	SRR13895105	4.1	SAL_NC9031AA_AS	1	4.3.1	Unknown
SRR18507543	Salmonella Typhi	Acute Infection	Acute Infection	2022	SRR18507543	4.1	SAL_TC9049AA_AS	2	2.5	Asia
SRR18507608	Salmonella Typhi	Carried Infection	Convalescent Carriage	2022	SRR18507608	4.1	SAL_TC9010AA_AS	1	4.3.1.1	Asia
SRR18507616	Salmonella Typhi	Acute Infection	Acute Infection	2022	SRR18507616	4.1	SAL_TC9005AA_AS	2	2.5	Asia
SRR18507605	Salmonella Typhi	Acute Infection	Acute Infection	2022	SRR18507605	4.1	SAL_TC9013AA_AS	1	4.3.1.1.P1	Asia
SRR18507562	Salmonella Typhi	Acute Infection	Acute Infection	2022	SRR18507562	4.1	SAL_TC9031AA_AS	1	4.3.1.1	Asia
SRR18507594	Salmonella Typhi	Acute Infection	Acute Infection	2022	SRR18507594	4.1	SAL_TC9020AA_AS	2	2.3.2	Americas
SRR18687483	Salmonella Typhi	Acute Infection	Acute Infection	2022	SRR18687483	4.1	SAL_UC0264AA_AS	2	2.1.7	Asia
SRR18567960	Salmonella Typhi	Acute Infection	Acute Infection	2022	SRR18567960	4.1	SAL_UC0173AA_AS	1	4.3.1.1.P1	Asia
SRR18568029	Salmonella Typhi	Acute Infection	Acute Infection	2022	SRR18568029	4.1	SAL_UC0171AA_AS	2	2.5	Asia
SRR18590134	Salmonella Typhi	Acute Infection	Acute Infection	2022	SRR18590134	4.1	SAL_UC0059AA_AS	2	3.3	Asia
SRR18584377	Salmonella Typhi	Acute Infection	Acute Infection	2022	SRR18584377	4.1	SAL_UC0067AA_AS	1	4.3.1.1.P1	Asia
SRR18590132	Salmonella Typhi	Acute Infection	Acute Infection	2022	SRR18590132	4.1	SAL_UC0061AA_AS	1	4.3.1.2	Asia
SRR18590227	Salmonella Typhi	Acute Infection	Acute Infection	2022	SRR18590227	4.1	SAL_UC0003AA_AS	2	3.3	Asia
SRR18590221	Salmonella Typhi	Acute Infection	Acute Infection	2022	SRR18590221	4.1	SAL_UC0009AA_AS	2	2.5	Asia
SRR18762064	Salmonella Typhi	Acute Infection	Acute Infection	2022	SRR18762064	4.1	SAL_UC6572AA_AS	2	3.3	Asia
SRR18894055	Salmonella Typhi	Acute Infection	Acute Infection	2022	SRR18894055	4.1	SAL_UC1113AA_AS	2	3.3	Asia
SRR18761347	Salmonella Typhi	Acute Infection	Acute Infection	2022	SRR18761347	4.1	SAL_UC6651AA_AS	1	4.3.1	Asia
SRR18965899	Salmonella Typhi	Acute Infection	Acute Infection	2022	SRR18965899	4.1	SAL_UC6083AA_AS	1	4.3.1.1.P1	Asia
SRR18965255	Salmonella Typhi	Acute Infection	Acute Infection	2022	SRR18965255	4.1	SAL_UC6093AA_AS	1	4.3.1.2	N/A
SRR18821994	Salmonella Typhi	Acute Infection	Acute Infection	2022	SRR18821994	4.1	SAL_UC1224AA_AS	1	4.3.1	Asia
SRR19347792	Salmonella Typhi	Acute Infection	Acute Infection	2022	SRR19347792	4.1	SAL_UC5255AA_AS	1	4.3.1.2	Asia
SRR18821950	Salmonella Typhi	Acute Infection	Acute Infection	2022	SRR18821950	4.1	SAL_UC1254AA_AS	2	3.3.2	Asia
SRR18821974	Salmonella Typhi	Acute Infection	Acute Infection	2022	SRR18821974	4.1	SAL_UC1232AA_AS	1	4.3.1	Asia
SRR19019525	Salmonella Typhi	Acute Infection	Acute Infection	2022	SRR19019525	4.1	SAL_UC2987AA_AS	1	4.3.1.1.P1	Asia
SRR18821973	Salmonella Typhi	Acute Infection	Acute Infection	2022	SRR18821973	4.1	SAL_UC1233AA_AS	2	2.5	Asia
SRR18894095	Salmonella Typhi	Acute Infection	Acute Infection	2022	SRR18894095	4.1	SAL_UC1082AA_AS	2	3.3	Asia
SRR18894058	Salmonella Typhi	Acute Infection	Acute Infection	2022	SRR18894058	4.1	SAL_UC1110AA_AS	1	4.3.1.1.P1	Asia
SRR19023459	Salmonella Typhi	Acute Infection	Acute Infection	2022	SRR19023459	4.1	SAL_UC2918AA_AS	2	3.3.1	Asia
SRR18965896	Salmonella Typhi	Acute Infection	Acute Infection	2022	SRR18965896	4.1	SAL_UC6086AA_AS	1	4.3.1.2.1	Asia
SRR18907272	Salmonella Typhi	Acute Infection	Acute Infection	2022	SRR18907272	4.1	SAL_UC1046AA_AS	1	4.3.1.1.P1	Asia
SRR19019564	Salmonella Typhi	Acute Infection	Acute Infection	2022	SRR19019564	4.1	SAL_UC2970AA_AS	1	4.3.1.2	Asia
SRR19334848	Salmonella Typhi	Acute Infection	Acute Infection	2022	SRR19334848	4.1	SAL_UC5328AA_AS	1	4.3.1.2	Unknown
SRR18982256	Salmonella Typhi	Acute Infection	Acute Infection	2022	SRR18982256	4.1	SAL_UC3058AA_AS	1	4.3.1.1	Asia
SRR18982210	Salmonella Typhi	Acute Infection	Acute Infection	2022	SRR18982210	4.1	SAL_UC3067AA_AS	1	4.3.1.2	N/A
SRR19019561	Salmonella Typhi	Acute Infection	Acute Infection	2022	SRR19019561	4.1	SAL_UC2973AA_AS	1	4.3.1	Asia
SRR19365651	Salmonella Typhi	Acute Infection	Acute Infection	2022	SRR19365651	4.1	SAL_UC5063AA_AS	1	4.3.1.1	N/A
SRR19023456	Salmonella Typhi	Acute Infection	Acute Infection	2022	SRR19023456	4.1	SAL_UC2921AA_AS	1	4.3.1	Asia
SRR19023467	Salmonella Typhi	Acute Infection	Acute Infection	2022	SRR19023467	4.1	SAL_UC2910AA_AS	1	4.3.1.1.P1	Asia
SRR19171858	Salmonella Typhi	Acute Infection	Acute Infection	2022	SRR19171858	4.1	SAL_UC3438AA_AS	1	4.3.1.2	Asia
SRR19023444	Salmonella Typhi	Acute Infection	Acute Infection	2022	SRR19023444	4.1	SAL_UC2933AA_AS	1	4.3.1.2.1	N/A
SRR19023425	Salmonella Typhi	Acute Infection	Acute Infection	2022	SRR19023425	4.1	SAL_UC2941AA_AS	1	4.3.1	Asia
SRR19100791	Salmonella Typhi	Acute Infection	Acute Infection	2022	SRR19100791	4.1	SAL_UC2627AA_AS	1	4.3.1.1.P1	Asia
SRR19365721	Salmonella Typhi	Acute Infection	Acute Infection	2022	SRR19365721	4.1	SAL_UC5062AA_AS	2	2.5	Asia
SRR19171833	Salmonella Typhi	Acute Infection	Acute Infection	2022	SRR19171833	4.1	SAL_UC3458AA_AS	1	4.3.1.1	Asia
SRR19171763	Salmonella Typhi	Acute Infection	Acute Infection	2022	SRR19171763	4.1	SAL_UC3470AA_AS	1	4.3.1.1	Asia
SRR19171831	Salmonella Typhi	Carried Infection	Convalescent Carriage	2022	SRR19171831	4.1	SAL_UC3459AA_AS	2	3.3	Asia
SRR19171752	Salmonella Typhi	Acute Infection	Acute Infection	2022	SRR19171752	4.1	SAL_UC3478AA_AS	2	3.3	Asia
SRR19171805	Salmonella Typhi	Acute Infection	Acute Infection	2022	SRR19171805	4.1	SAL_UC3464AA_AS	1	4.3.1	Asia
SRR19171747	Salmonella Typhi	Acute Infection	Acute Infection	2022	SRR19171747	4.1	SAL_UC3480AA_AS	2	3.3.1	Asia
SRR19334661	Salmonella Typhi	Acute Infection	Acute Infection	2022	SRR19334661	4.1	SAL_UC5340AA_AS	2	2.5	Asia
SRR19367849	Salmonella Typhi	Acute Infection	Acute Infection	2022	SRR19367849	4.1	SAL_UC5047AA_AS	1	4.3.1.2	Asia
SRR19334654	Salmonella Typhi	Acute Infection	Acute Infection	2022	SRR19334654	4.1	SAL_UC5346AA_AS	1	4.3.1.1.P1	Asia
SRR19334649	Salmonella Typhi	Acute Infection	Acute Infection	2022	SRR19334649	4.1	SAL_UC5350AA_AS	2	3.3	Asia
SRR19334655	Salmonella Typhi	Acute Infection	Acute Infection	2022	SRR19334655	4.1	SAL_UC5345AA_AS	1	4.3.1.2	Asia
SRR19334652	Salmonella Typhi	Acute Infection	Acute Infection	2022	SRR19334652	4.1	SAL_UC5347AA_AS	1	4.3.1.2.1	Asia
SRR19325487	Salmonella Typhi	Acute Infection	Acute Infection	2022	SRR19325487	4.1	SAL_UC5484AA_AS	2	3.3.1	Asia
SRR19334853	Salmonella Typhi	Carried Infection	Convalescent Carriage	2022	SRR19334853	4.1	SAL_UC5323AA_AS	1	4.3.1.2	Asia
SRR19432426	Salmonella Typhi	Acute Infection	Acute Infection	2022	SRR19432426	4.1	SAL_UC4828AA_AS	1	4.3.1.2.1	Asia
SRR19347822	Salmonella Typhi	Carried Infection	Convalescent Carriage	2022	SRR19347822	4.1	SAL_UC5225AA_AS	1	4.3.1.1.P1	Asia
SRR19347811	Salmonella Typhi	Carried Infection	Convalescent Carriage	2022	SRR19347811	4.1	SAL_UC5236AA_AS	1	4.3.1.1	N/A
SRR19347808	Salmonella Typhi	Acute Infection	Acute Infection	2022	SRR19347808	4.1	SAL_UC5239AA_AS	1	4.3.1.1	Asia
SRR19494143	Salmonella Typhi	Acute Infection	Acute Infection	2022	SRR19494143	4.1	SAL_VC0008AA_AS	1	4.3.1.2	Asia
SRR19383764	Salmonella Typhi	Acute Infection	Acute Infection	2022	SRR19383764	4.1	SAL_UC4952AA_AS	1	4.3.1.1	Asia
SRR19367848	Salmonella Typhi	Acute Infection	Acute Infection	2022	SRR19367848	4.1	SAL_UC5048AA_AS	2	2.3.1	Africa
SRR19364499	Salmonella Typhi	Acute Infection	Acute Infection	2022	SRR19364499	4.1	SAL_UC5104AA_AS	1	4.3.1	Asia
SRR19366499	Salmonella Typhi	Acute Infection	Acute Infection	2022	SRR19366499	4.1	SAL_UC5056AA_AS	1	4.3.1	Asia
SRR19542998	Salmonella Typhi	Acute Infection	Acute Infection	2022	SRR19542998	4.1	SAL_VC0760AA_AS	2	3.3	Asia
SRR19432417	Salmonella Typhi	Acute Infection	Acute Infection	2022	SRR19432417	4.1	SAL_UC4831AA_AS	2	2.5	Asia
SRR19494476	Salmonella Typhi	Acute Infection	Acute Infection	2022	SRR19494476	4.1	SAL_UC9995AA_AS	1	4.1	Americas
SRR19432289	Salmonella Typhi	Acute Infection	Acute Infection	2022	SRR19432289	4.1	SAL_UC4636AA_AS	1	4.3.1	Asia
SRR19432292	Salmonella Typhi	Acute Infection	Acute Infection	2022	SRR19432292	4.1	SAL_UC4634AA_AS	1	4.3.1.2.1	Asia
SRR19526103	Salmonella Typhi	Acute Infection	Acute Infection	2022	SRR19526103	4.1	SAL_UC9858AA_AS	2	3.3.1	Asia
SRR19543000	Salmonella Typhi	Acute Infection	Acute Infection	2022	SRR19543000	4.1	SAL_VC0759AA_AS	2	2.5	Asia
SRR19542920	Salmonella Typhi	Acute Infection	Acute Infection	2022	SRR19542920	4.1	SAL_UC9770AA_AS	2	2.5	Asia
SRR19638848	Salmonella Typhi	Carried Infection	Convalescent Carriage	2022	SRR19638848	4.1	SAL_VC1044AA_AS	1	4.3.1.2.1	Asia
SRR19540562	Salmonella Typhi	Acute Infection	Acute Infection	2022	SRR19540562	4.1	SAL_UC9784AA_AS	1	4.3.1.1	Asia
SRR19540600	Salmonella Typhi	Acute Infection	Acute Infection	2022	SRR19540600	4.1	SAL_UC9782AA_AS	1	4.3.1.1.P1	Asia
SRR19540544	Salmonella Typhi	Carried Infection	Convalescent Carriage	2022	SRR19540544	4.1	SAL_UC9786AA_AS	1	4.3.1.1.P1	Asia
SRR19601605	Salmonella Typhi	Acute Infection	Acute Infection	2022	SRR19601605	4.1	SAL_VC0808AA_AS	2	2.5	Asia
SRR19622348	Salmonella Typhi	Acute Infection	Acute Infection	2022	SRR19622348	4.1	SAL_VC0892AA_AS	1	4.3.1.2.1	Asia
SRR19754902	Salmonella Typhi	Acute Infection	Acute Infection	2022	SRR19754902	4.1	SAL_VC1540AA_AS	1	4.3.1	N/A
SRR19625577	Salmonella Typhi	Acute Infection	Acute Infection	2022	SRR19625577	4.1	SAL_VC0905AA_AS	1	4.3.1.1	Asia
SRR19639037	Salmonella Typhi	Acute Infection	Acute Infection	2022	SRR19639037	4.1	SAL_VC1025AA_AS	2	2.2	Asia
SRR19693393	Salmonella Typhi	Acute Infection	Acute Infection	2022	SRR19693393	4.1	SAL_VC1355AA_AS	2	3.3	Americas
SRR19638660	Salmonella Typhi	Acute Infection	Acute Infection	2022	SRR19638660	4.1	SAL_VC1061AA_AS	2	3.3.1	Asia
SRR19749683	Salmonella Typhi	Acute Infection	Acute Infection	2022	SRR19749683	4.1	SAL_VC1509AA_AS	1	4.3.1.1	Asia
SRR19754918	Salmonella Typhi	Acute Infection	Acute Infection	2022	SRR19754918	4.1	SAL_VC1528AA_AS	1	4.3.1.1	Asia
SRR19754898	Salmonella Typhi	Acute Infection	Acute Infection	2022	SRR19754898	4.1	SAL_VC1544AA_AS	2	2.5	Asia
SRR19805722	Salmonella Typhi	Acute Infection	Acute Infection	2022	SRR19805722	4.1	SAL_VC3191AA_AS	1	4.3.1.2	Asia
SRR19854777	Salmonella Typhi	Acute Infection	Acute Infection	2022	SRR19854777	4.1	SAL_VC2765AA_AS	1	4.3.1.2.1	Asia
SRR19868836	Salmonella Typhi	Acute Infection	Acute Infection	2022	SRR19868836	4.1	SAL_VC2677AA_AS	1	4.3.1.2.1	Asia
SRR19868839	Salmonella Typhi	Acute Infection	Acute Infection	2022	SRR19868839	4.1	SAL_VC2675AA_AS	2	3.1.1	Africa
SRR20005759	Salmonella Typhi	Acute Infection	Acute Infection	2022	SRR20005759	4.1	SAL_VC5406AA_AS	1	4.3.1.1	Asia
SRR20005799	Salmonella Typhi	Acute Infection	Acute Infection	2022	SRR20005799	4.1	SAL_VC5391AA_AS	1	4.3.1.1	Asia
SRR20071605	Salmonella Typhi	Acute Infection	Acute Infection	2022	SRR20071605	4.1	SAL_VC4902AA_AS	1	4.3.1.1.P1	Asia
SRR20053630	Salmonella Typhi	Acute Infection	Acute Infection	2022	SRR20053630	4.1	SAL_VC5136AA_AS	2	3.3.1	Asia
SRR20053282	Salmonella Typhi	Acute Infection	Acute Infection	2022	SRR20053282	4.1	SAL_VC5168AA_AS	1	4.3.1	Asia
SRR20167119	Salmonella Typhi	Acute Infection	Acute Infection	2022	SRR20167119	4.1	SAL_VC4582AA_AS	2	2.5	Asia
SRR20210961	Salmonella Typhi	Acute Infection	Acute Infection	2022	SRR20210961	4.1	SAL_VC4400AA_AS	1	4.3.1	Asia
SRR20333105	Salmonella Typhi	Acute Infection	Acute Infection	2022	SRR20333105	4.1	SAL_VC6774AA_AS	2	3.3	Asia
SRR20517294	Salmonella Typhi	Acute Infection	Acute Infection	2022	SRR20517294	4.1	SAL_VC7238AA_AS	1	4.3.1	Asia
SRR20439906	Salmonella Typhi	Acute Infection	Acute Infection	2022	SRR20439906	4.1	SAL_VC7326AA_AS	1	4.3.1	N/A
SRR20517300	Salmonella Typhi	Acute Infection	Acute Infection	2022	SRR20517300	4.1	SAL_VC7235AA_AS	1	4.3.1.1	Asia
SRR20676813	Salmonella Typhi	Acute Infection	Acute Infection	2022	SRR20676813	4.1	SAL_VC9567AA_AS	1	4.3.1.2.1	Asia
SRR20721055	Salmonella Typhi	Acute Infection	Acute Infection	2022	SRR20721055	4.1	SAL_VC9104AA_AS	1	4.3.1	Asia
SRR20676815	Salmonella Typhi	Acute Infection	Acute Infection	2022	SRR20676815	4.1	SAL_VC9565AA_AS	1	4.3.1.1.P1	Asia
SRR20698364	Salmonella Typhi	Acute Infection	Acute Infection	2022	SRR20698364	4.1	SAL_VC9458AA_AS	1	4.3.1.1	Asia
SRR20721019	Salmonella Typhi	Acute Infection	Acute Infection	2022	SRR20721019	4.1	SAL_VC9131AA_AS	1	4.3.1.1	Asia
SRR20721053	Salmonella Typhi	Acute Infection	Acute Infection	2022	SRR20721053	4.1	SAL_VC9106AA_AS	1	4.3.1	Asia
SRR20830020	Salmonella Typhi	Acute Infection	Acute Infection	2022	SRR20830020	4.1	SAL_VC8770AA_AS	1	4.3.1.2.1	Asia
SRR20912006	Salmonella Typhi	Acute Infection	Acute Infection	2022	SRR20912006	4.1	SAL_VC9646AA_AS	1	4.3.1.1	Asia
SRR20993777	Salmonella Typhi	Acute Infection	Acute Infection	2022	SRR20993777	4.1	SAL_WC0065AA_AS	1	4.3.1.1.P1	Asia
SRR29550701	Salmonella Typhi	Acute Infection	Acute Infection	2023	SRR29550701	5.1	SAL_KD7746AA_AS	1	4.3.1.2.1	N/A
SRR21413136	Salmonella Typhi	Acute Infection	Acute Infection	2022	SRR21413136	4.1	SAL_XC6410AA_AS	2	3.3	Asia
SRR21204787	Salmonella Typhi	Acute Infection	Acute Infection	2022	SRR21204787	4.1	SAL_XC2790AA_AS	1	4.3.1.1.P1	Asia
SRR21204615	Salmonella Typhi	Acute Infection	Acute Infection	2022	SRR21204615	4.1	SAL_XC2852AA_AS	1	4.3.1.1	Asia
SRR21204661	Salmonella Typhi	Acute Infection	Acute Infection	2022	SRR21204661	4.1	SAL_XC2829AA_AS	1	4.3.1.1	Asia
SRR21147703	Salmonella Typhi	Acute Infection	Acute Infection	2022	SRR21147703	4.1	SAL_WC2142AA_AS	1	4.3.1.2	Asia
SRR21205302	Salmonella Typhi	Acute Infection	Acute Infection	2022	SRR21205302	4.1	SAL_XC2690AA_AS	1	4.3.1.1.P1	Asia
SRR21204954	Salmonella Typhi	Acute Infection	Acute Infection	2022	SRR21204954	4.1	SAL_YC4401AA_AS	1	4.3.1	Asia
SRR21204635	Salmonella Typhi	Acute Infection	Acute Infection	2022	SRR21204635	4.1	SAL_XC2846AA_AS	2	2.1.7	Asia
SRR21284415	Salmonella Typhi	Acute Infection	Acute Infection	2022	SRR21284415	4.1	SAL_WC3632AA_AS	1	4.3.1.1.P1	Asia
SRR21408198	Salmonella Typhi	Acute Infection	Acute Infection	2022	SRR21408198	4.1	SAL_WC5971AA_AS	1	3	Asia
SRR21408208	Salmonella Typhi	Carried Infection	Convalescent Carriage	2022	SRR21408208	4.1	SAL_WC5961AA_AS	2	3.0.1	Asia
SRR21408207	Salmonella Typhi	Acute Infection	Acute Infection	2022	SRR21408207	4.1	SAL_WC5962AA_AS	1	4.1	Americas
SRR21444583	Salmonella Typhi	Acute Infection	Acute Infection	2022	SRR21444583	4.1	SAL_WC5661AA_AS	1	4.3.1.1.P1	Asia
SRR21408275	Salmonella Typhi	Acute Infection	Acute Infection	2022	SRR21408275	4.1	SAL_WC5906AA_AS	2	2.5	Asia
SRR21408266	Salmonella Typhi	Acute Infection	Acute Infection	2022	SRR21408266	4.1	SAL_WC5915AA_AS	1	4.3.1.1	Asia
SRR21413118	Salmonella Typhi	Acute Infection	Acute Infection	2022	SRR21413118	4.1	SAL_WC5817AA_AS	1	4.3.1.1.P1	Asia
SRR21408236	Salmonella Typhi	Acute Infection	Acute Infection	2022	SRR21408236	4.1	SAL_WC5935AA_AS	1	4.3.1.1.P1	Asia
SRR21408202	Salmonella Typhi	Acute Infection	Acute Infection	2022	SRR21408202	4.1	SAL_WC5967AA_AS	1	4.3.1.1	Asia
SRR21408226	Salmonella Typhi	Acute Infection	Acute Infection	2022	SRR21408226	4.1	SAL_WC5945AA_AS	1	4.3.1.2.1	Asia
SRR21413116	Salmonella Typhi	Acute Infection	Acute Infection	2022	SRR21413116	4.1	SAL_WC5819AA_AS	1	4.3.1.2.1	Asia
SRR21491223	Salmonella Typhi	Acute Infection	Acute Infection	2022	SRR21491223	4.1	SAL_WC5351AA_AS	1	4.3.1.1.P1	Asia
SRR21444741	Salmonella Typhi	Acute Infection	Acute Infection	2022	SRR21444741	4.1	SAL_WC5651AA_AS	2	2.5	Asia
SRR21444705	Salmonella Typhi	Acute Infection	Acute Infection	2022	SRR21444705	4.1	SAL_WC5656AA_AS	2	3.3.1	Asia
SRR21444740	Salmonella Typhi	Acute Infection	Acute Infection	2022	SRR21444740	4.1	SAL_WC5652AA_AS	1	4.3.1.1.P1	Asia
SRR21444736	Salmonella Typhi	Acute Infection	Acute Infection	2022	SRR21444736	4.1	SAL_WC5653AA_AS	2	3.3.2	Asia
SRR21488195	Salmonella Typhi	Acute Infection	Acute Infection	2022	SRR21488195	4.1	SAL_XC5922AA_AS	1	4.3.1.1.P1	Asia
SRR21525205	Salmonella Typhi	Acute Infection	Acute Infection	2022	SRR21525205	4.1	SAL_WC6903AA_AS	2	3.3.2	Asia
SRR21520580	Salmonella Typhi	Acute Infection	Acute Infection	2022	SRR21520580	4.1	SAL_WC6204AA_AS	1	4.3.1.1	Asia
SRR21506910	Salmonella Typhi	Acute Infection	Acute Infection	2022	SRR21506910	4.1	SAL_WC6321AA_AS	1	4.3.1.1.P1	Asia
SRR21506924	Salmonella Typhi	Acute Infection	Acute Infection	2022	SRR21506924	4.1	SAL_WC6307AA_AS	1	4.3.1.1.P1	Asia
SRR21506902	Salmonella Typhi	Acute Infection	Acute Infection	2022	SRR21506902	4.1	SAL_WC6329AA_AS	2	3.3.1	Asia
SRR21520567	Salmonella Typhi	Acute Infection	Acute Infection	2022	SRR21520567	4.1	SAL_WC6217AA_AS	1	4.3.1.1	Asia
SRR21520584	Salmonella Typhi	Acute Infection	Acute Infection	2022	SRR21520584	4.1	SAL_WC6200AA_AS	1	4.3.1	Asia
SRR21525175	Salmonella Typhi	Acute Infection	Acute Infection	2022	SRR21525175	4.1	SAL_WC6933AA_AS	1	4.3.1.1.P1	Asia
SRR21663266	Salmonella Typhi	Acute Infection	Acute Infection	2022	SRR21663266	4.1	SAL_WC9268AA_AS	1	4.3.1	Asia
SRR21608379	Salmonella Typhi	Acute Infection	Acute Infection	2022	SRR21608379	4.1	SAL_WC8693AA_AS	2	2.0.1	Asia
SRR21619161	Salmonella Typhi	Acute Infection	Acute Infection	2022	SRR21619161	4.1	SAL_WC8484AA_AS	1	4.3.1.1.P1	Asia
SRR21678247	Salmonella Typhi	Acute Infection	Acute Infection	2022	SRR21678247	4.1	SAL_WC9476AA_AS	1	4.3.1	Asia
SRR21663238	Salmonella Typhi	Acute Infection	Acute Infection	2022	SRR21663238	4.1	SAL_WC9284AA_AS	2	2.0.1	N/A
SRR21619159	Salmonella Typhi	Acute Infection	Acute Infection	2022	SRR21619159	4.1	SAL_WC8486AA_AS	1	4.3.1.2	Asia
SRR21619132	Salmonella Typhi	Acute Infection	Acute Infection	2022	SRR21619132	4.1	SAL_WC8495AA_AS	1	4.3.1.1	Asia
SRR21619164	Salmonella Typhi	Acute Infection	Acute Infection	2022	SRR21619164	4.1	SAL_WC8481AA_AS	1	4.3.1.2.1	Asia
SRR21663264	Salmonella Typhi	Carried Infection	Convalescent Carriage	2022	SRR21663264	4.1	SAL_WC9270AA_AS	1	4.3.1	Asia
SRR21619160	Salmonella Typhi	Acute Infection	Acute Infection	2022	SRR21619160	4.1	SAL_WC8485AA_AS	1	4.3.1.1	Asia
SRR21663267	Salmonella Typhi	Acute Infection	Acute Infection	2022	SRR21663267	4.1	SAL_WC9267AA_AS	1	4.3.1.1.P1	Asia
SRR21663257	Salmonella Typhi	Acute Infection	Acute Infection	2022	SRR21663257	4.1	SAL_WC9275AA_AS	2	3.3	Asia
SRR21662937	Salmonella Typhi	Acute Infection	Acute Infection	2022	SRR21662937	4.1	SAL_WC9290AA_AS	2209	2.3.3	Asia
SRR21663251	Salmonella Typhi	Acute Infection	Acute Infection	2022	SRR21663251	4.1	SAL_WC9281AA_AS	2209	2.3.3	Asia
SRR21619163	Salmonella Typhi	Acute Infection	Acute Infection	2022	SRR21619163	4.1	SAL_WC8482AA_AS	2	3.1.1	Africa
SRR21619152	Salmonella Typhi	Acute Infection	Acute Infection	2022	SRR21619152	4.1	SAL_WC8493AA_AS	1	4.3.1.2.1	Asia
SRR25872487	Salmonella Typhi	Acute Infection	Acute Infection	2022	SRR25872487	5.1	SAL_DD1124AA_AS	2	2.5	Asia
SRR21678217	Salmonella Typhi	Acute Infection	Acute Infection	2022	SRR21678217	4.1	SAL_WC9505AA_AS	2	3.1.1	Africa
SRR21678279	Salmonella Typhi	Carried Infection	Convalescent Carriage	2022	SRR21678279	4.1	SAL_WC9444AA_AS	2	2.5	Asia
SRR25875702	Salmonella Typhi	Acute Infection	Acute Infection	2022	SRR25875702	5.1	SAL_DD0599AA_AS	1	4.3.1.1	Asia
SRR25875488	Salmonella Typhi	Acute Infection	Acute Infection	2022	traces-0NUVBAT	5.1	SAL_DD1913AA_AS	1	4.3.1.1.P1	Asia
SRR25878833	Salmonella Typhi	Acute Infection	Acute Infection	2022	traces-0cxaxln	5.1	SAL_DD1828AA_AS	1	4.3.1.1.P1	Asia
SRR25874280	Salmonella Typhi	Acute Infection	Acute Infection	2022	traces-0hGBcnU	5.1	SAL_DD1834AA_AS	1	4.3.1.1.P1	Asia
SRR25872438	Salmonella Typhi	Acute Infection	Acute Infection	2022	SRR25872438	5.1	SAL_DD1169AA_AS	1	4.3.1.1	Asia
SRR25873054	Salmonella Typhi	Acute Infection	Acute Infection	2022	SRR25873054	5.1	SAL_DD0865AA_AS	1	4.3.1.1.P1	Asia
SRR25872562	Salmonella Typhi	Acute Infection	Acute Infection	2022	SRR25872562	5.1	SAL_DD1060AA_AS	1	4.3.1.2.1	Asia
SRR25875363	Salmonella Typhi	Carried Infection	Convalescent Carriage	2022	traces-0dGKdoc	5.1	SAL_DD1831AA_AS	1	4.3.1.1.P1	Asia
SRR25872453	Salmonella Typhi	Acute Infection	Acute Infection	2022	SRR25872453	5.1	SAL_DD1154AA_AS	1	4.3.1.2.1	Asia
SRR25876922	Salmonella Typhi	Carried Infection	Convalescent Carriage	2022	traces-0OwkPTP	5.1	SAL_DD1819AA_AS	1	4.3.1.1.P1	Asia
SRR25872345	Salmonella Typhi	Acute Infection	Acute Infection	2022	SRR25872345	5.1	SAL_DD1256AA_AS	2	2.5	Asia
SRR25875712	Salmonella Typhi	Acute Infection	Acute Infection	2022	SRR25875712	5.1	SAL_DD0589AA_AS	1	4.3.1.1	Asia
SRR25875345	Salmonella Typhi	Acute Infection	Acute Infection	2022	SRR25875345	5.1	SAL_DD0709AA_AS	1	4.3.1.1.P1	Asia
SRR25873409	Salmonella Typhi	Acute Infection	Acute Infection	2022	SRR25873409	5.1	SAL_DD0803AA_AS	1	4.3.1.2.1	Asia
SRR25878990	Salmonella Typhi	Acute Infection	Acute Infection	2022	SRR25878990	5.1	SAL_DD0481AA_AS	1	4.3.1.2	Asia
SRR25874283	Salmonella Typhi	Acute Infection	Acute Infection	2022	traces-0XhKLtr	5.1	SAL_DD1822AA_AS	1	4.3.1.1.P1	Asia
SRR25875508	Salmonella Typhi	Acute Infection	Acute Infection	2022	SRR25875508	5.1	SAL_DD0673AA_AS	1	4.3.1.2	Asia
SRR25872519	Salmonella Typhi	Acute Infection	Acute Infection	2022	SRR25872519	5.1	SAL_DD1094AA_AS	2209	2.3.3	Asia
SRR25873082	Salmonella Typhi	Acute Infection	Acute Infection	2022	SRR25873082	5.1	SAL_DD0838AA_AS	2	2.2	Asia
SRR25872660	Salmonella Typhi	Acute Infection	Acute Infection	2022	SRR25872660	5.1	SAL_DD0999AA_AS	1	4.3.1.1	Asia
SRR25872387	Salmonella Typhi	Acute Infection	Acute Infection	2022	SRR25872387	5.1	SAL_DD1214AA_AS	1	4.3.1.1	Asia
SRR25872532	Salmonella Typhi	Acute Infection	Acute Infection	2022	SRR25872532	5.1	SAL_DD1086AA_AS	1	4.3.1.1	Asia
SRR25872631	Salmonella Typhi	Acute Infection	Acute Infection	2022	SRR25872631	5.1	SAL_DD1026AA_AS	1	4.3.1	Asia
SRR25875512	Salmonella Typhi	Acute Infection	Acute Infection	2022	SRR25875512	5.1	SAL_DD0670AA_AS	1	4.3.1.2.1	Asia
SRR25875530	Salmonella Typhi	Acute Infection	Acute Infection	2022	SRR25875530	5.1	SAL_DD0657AA_AS	2	2.1.7	Asia
SRR29499436	Salmonella Typhi	Acute Infection	Acute Infection	2023	SRR29499436	5.1	SAL_KD7009AA_AS	2209	2.3.3	Asia
SRR25872524	Salmonella Typhi	Acute Infection	Acute Infection	2022	SRR25872524	5.1	SAL_DD1089AA_AS	2	3.3.2	Asia
SRR25872651	Salmonella Typhi	Acute Infection	Acute Infection	2022	SRR25872651	5.1	SAL_DD1006AA_AS	1	4.3.1.1	Asia
SRR25876785	Salmonella Typhi	Acute Infection	Acute Infection	2022	SRR25876785	5.1	SAL_DD0563AA_AS	2	2.2	Asia
SRR25872793	Salmonella Typhi	Acute Infection	Acute Infection	2022	SRR25872793	5.1	SAL_DD0890AA_AS	1	4.3.1.1	Asia
SRR25873373	Salmonella Typhi	Acute Infection	Acute Infection	2022	SRR25873373	5.1	SAL_DD0813AA_AS	1	4.3.1.1.P1	Asia
SRR25875686	Salmonella Typhi	Acute Infection	Acute Infection	2022	SRR25875686	5.1	SAL_DD0614AA_AS	1	4.3.1.2	Asia
SRR22264030	Salmonella Typhi	Acute Infection	Acute Infection	2022	traces-0TRluie	5.1	SAL_DD1649AA_AS	1	4.3.1.1.P1	Asia
SRR21910879	Salmonella Typhi	Acute Infection	Acute Infection	2022	SRR21910879	4.1	SAL_XC4743AA_AS	1	4.3.1.2.1	Asia
SRR21910917	Salmonella Typhi	Acute Infection	Acute Infection	2022	SRR21910917	4.1	SAL_XC4720AA_AS	1	4.3.1	Asia
SRR22013709	Salmonella Typhi	Acute Infection	Acute Infection	2022	SRR22013709	4.1	SAL_XC6588AA_AS	2	3.3.2	Asia
SRR22007533	Salmonella Typhi	Acute Infection	Acute Infection	2022	SRR22007533	4.1	SAL_XC6467AA_AS	1	4.3.1	Asia
SRR22007736	Salmonella Typhi	Acute Infection	Acute Infection	2022	traces-0HNAwjC	5.1	SAL_DD1735AA_AS	1	4.3.1.1.P1	Asia
SRR22013705	Salmonella Typhi	Acute Infection	Acute Infection	2022	SRR22013705	4.1	SAL_XC6592AA_AS	1	4.3.1.2.1	Asia
SRR22070235	Salmonella Typhi	Acute Infection	Acute Infection	2022	traces-0AWhxVO	5.1	SAL_DD1731AA_AS	1	4.3.1.1.P1	Asia
SRR22070128	Salmonella Typhi	Acute Infection	Acute Infection	2022	SRR22070128	4.1	SAL_XC7722AA_AS	2	3.3.2	Asia
SRR22070126	Salmonella Typhi	Acute Infection	Acute Infection	2022	SRR22070126	4.1	SAL_XC7724AA_AS	2	2.2	Asia
SRR22113950	Salmonella Typhi	Acute Infection	Acute Infection	2022	SRR22113950	4.1	SAL_XC8345AA_AS	1	4.3.1	Asia
SRR22096740	Salmonella Typhi	Acute Infection	Acute Infection	2022	SRR22096740	4.1	SAL_XC7936AA_AS	1	4.3.1.2.1	Asia
SRR22096741	Salmonella Typhi	Acute Infection	Acute Infection	2022	SRR22096741	4.1	SAL_XC7935AA_AS	1	4.3.1.1.EA1	Africa
SRR22096738	Salmonella Typhi	Acute Infection	Acute Infection	2022	traces-0wUnhEJ	5.1	SAL_DD1711AA_AS	1	4.3.1	Asia
SRR22148798	Salmonella Typhi	Acute Infection	Acute Infection	2022	SRR22148798	4.1	SAL_XC8998AA_AS	1	4.3.1	Asia
SRR22149437	Salmonella Typhi	Acute Infection	Acute Infection	2022	SRR22149437	4.1	SAL_XC8981AA_AS	1	4.3.1.1.P1	Asia
SRR22199913	Salmonella Typhi	Acute Infection	Acute Infection	2022	SRR22199913	4.1	SAL_YC1104AA_AS	1	4.3.1	Asia
SRR22257278	Salmonella Typhi	Acute Infection	Acute Infection	2022	SRR22257278	4.1	SAL_YC3826AA_AS	2209	2.3.3	Asia
SRR22197046	Salmonella Typhi	Acute Infection	Acute Infection	2022	SRR22197046	4.1	SAL_YC1147AA_AS	1	4.3.1.1	Unknown
SRR22199912	Salmonella Typhi	Acute Infection	Acute Infection	2022	SRR22199912	4.1	SAL_YC1105AA_AS	1	4.3.1.1.P1	Asia
SRR22257307	Salmonella Typhi	Carried Infection	Convalescent Carriage	2022	SRR22257307	4.1	SAL_YC3824AA_AS	2	3.1.1	N/A
SRR22263956	Salmonella Typhi	Acute Infection	Acute Infection	2022	SRR22263956	4.1	SAL_YC2659AA_AS	2	3.3.1	Asia
SRR22264038	Salmonella Typhi	Acute Infection	Acute Infection	2022	SRR22264038	4.1	SAL_YC2636AA_AS	2	2.3.2	Americas
SRR22247828	Salmonella Typhi	Acute Infection	Acute Infection	2022	SRR22247828	4.1	SAL_YC2229AA_AS	1	4.3.1.1.P1	Asia
SRR22257347	Salmonella Typhi	Acute Infection	Acute Infection	2022	SRR22257347	4.1	SAL_YC3815AA_AS	2	3.1.1	N/A
SRR22263960	Salmonella Typhi	Carried Infection	Convalescent Carriage	2022	SRR22263960	4.1	SAL_YC2655AA_AS	1	4.3.1	Asia
SRR22247866	Salmonella Typhi	Acute Infection	Acute Infection	2022	SRR22247866	4.1	SAL_YC2227AA_AS	1	4.3.1.1.P1	Asia
SRR22264032	Salmonella Typhi	Acute Infection	Acute Infection	2022	SRR22264032	4.1	SAL_YC2642AA_AS	6142	4.3.1.2	Asia
SRR22270499	Salmonella Typhi	Acute Infection	Acute Infection	2022	SRR22270499	4.1	SAL_YC3512AA_AS	1	4.3.1.2.1	Asia
SRR22263959	Salmonella Typhi	Acute Infection	Acute Infection	2022	traces-0ktzkTV	5.1	SAL_DD1650AA_AS	1	4.3.1.1.P1	Asia
SRR22270498	Salmonella Typhi	Acute Infection	Acute Infection	2022	SRR22270498	4.1	SAL_YC3513AA_AS	1	4.3.1.1.P1	Asia
SRR22263961	Salmonella Typhi	Acute Infection	Acute Infection	2022	SRR22263961	4.1	SAL_YC2654AA_AS	1	4.3.1	Asia
SRR22315245	Salmonella Typhi	Acute Infection	Acute Infection	2022	SRR22315245	4.1	SAL_YC4230AA_AS	1	4.3.1.2.1	Asia
SRR22315239	Salmonella Typhi	Acute Infection	Acute Infection	2022	SRR22315239	4.1	SAL_YC4231AA_AS	1	4.3.1.2	Asia
SRR22516130	Salmonella Typhi	Acute Infection	Acute Infection	2022	SRR22516130	4.1	SAL_YC6685AA_AS	2	2.5	Asia
SRR22340928	Salmonella Typhi	Acute Infection	Acute Infection	2022	traces-0NSrSwr	5.1	SAL_DD1648AA_AS	1	4.3.1.1.P1	Asia
SRR22340908	Salmonella Typhi	Acute Infection	Acute Infection	2022	SRR22340908	4.1	SAL_YC4577AA_AS	2	2.0.1	Asia
SRR22340913	Salmonella Typhi	Acute Infection	Acute Infection	2022	SRR22340913	4.1	SAL_YC4572AA_AS	1	4.3.1.2.1	Asia
SRR22350275	Salmonella Typhi	Acute Infection	Acute Infection	2022	SRR22350275	4.1	SAL_YC4539AA_AS	1	4.3.1.2.1	Asia
SRR22350278	Salmonella Typhi	Acute Infection	Acute Infection	2022	SRR22350278	4.1	SAL_YC4536AA_AS	2	3.3	Asia
SRR22398412	Salmonella Typhi	Carried Infection	Convalescent Carriage	2022	SRR22398412	4.1	SAL_YC5521AA_AS	1	4.3.1.1	Asia
SRR22404960	Salmonella Typhi	Acute Infection	Acute Infection	2022	SRR22404960	4.1	SAL_YC5560AA_AS	1	4.3.1.2.1	Asia
SRR22404958	Salmonella Typhi	Acute Infection	Acute Infection	2022	SRR22404958	4.1	SAL_YC5562AA_AS	1	4.3.1.1.P1	Asia
SRR22422944	Salmonella Typhi	Acute Infection	Acute Infection	2022	SRR22422944	4.1	SAL_YC5948AA_AS	1	4.3.1.2	Asia
SRR22516132	Salmonella Typhi	Acute Infection	Acute Infection	2022	SRR22516132	4.1	SAL_YC6683AA_AS	1	4.3.1.2	N/A
SRR22422941	Salmonella Typhi	Acute Infection	Acute Infection	2022	SRR22422941	4.1	SAL_YC5951AA_AS	1	4.3.1.1	Asia
SRR22422945	Salmonella Typhi	Acute Infection	Acute Infection	2022	SRR22422945	4.1	SAL_YC5947AA_AS	1	4.3.1.2.1	Asia
SRR22489988	Salmonella Typhi	Acute Infection	Acute Infection	2022	SRR22489988	4.1	SAL_YC6661AA_AS	1	4.3.1.1	Asia
SRR22447511	Salmonella Typhi	Carried Infection	Convalescent Carriage	2022	SRR22447511	4.1	SAL_YC6434AA_AS	1	4.3.1.1	Asia
SRR22489982	Salmonella Typhi	Acute Infection	Acute Infection	2022	SRR22489982	4.1	SAL_YC6663AA_AS	1	4.3.1.1	Asia
SRR22509348	Salmonella Typhi	Acute Infection	Acute Infection	2022	SRR22509348	4.1	SAL_YC6729AA_AS	2	2.2	Asia
SRR22578348	Salmonella Typhi	Acute Infection	Acute Infection	2022	SRR22578348	4.1	SAL_YC8057AA_AS	1	4.3.1.1	Asia
SRR22516134	Salmonella Typhi	Acute Infection	Acute Infection	2022	SRR22516134	4.1	SAL_YC6681AA_AS	1	4.3.1.1	Asia
SRR22516131	Salmonella Typhi	Acute Infection	Acute Infection	2022	SRR22516131	4.1	SAL_YC6684AA_AS	2	3.3.1	Asia
SRR22516129	Salmonella Typhi	Acute Infection	Acute Infection	2022	SRR22516129	4.1	SAL_YC6686AA_AS	1	4.3.1.1	Asia
SRR22536003	Salmonella Typhi	Acute Infection	Acute Infection	2022	SRR22536003	4.1	SAL_YC7456AA_AS	1	4.3.1.1	Asia
SRR22578344	Salmonella Typhi	Acute Infection	Acute Infection	2022	SRR22578344	4.1	SAL_YC8061AA_AS	2	3.3.2	Asia
SRR22797155	Salmonella Typhi	Acute Infection	Acute Infection	2022	SRR22797155	5	SAL_ZC0719AA_AS	2	2.2	N/A
SRR22776719	Salmonella Typhi	Acute Infection	Acute Infection	2022	SRR22776719	5	SAL_ZC1195AA_AS	1	4.3.1.1	Asia
SRR23195208	Salmonella Typhi	Acute Infection	Acute Infection	2023	SRR23195208	5	SAL_ZC7563AA_AS	1	4.3.1.1	Asia
SRR22801765	Salmonella Typhi	Acute Infection	Acute Infection	2022	SRR22801765	5	SAL_ZC0713AA_AS	1	4.3.1.1.P1	Asia
SRR22852797	Salmonella Typhi	Acute Infection	Acute Infection	2022	SRR22852797	5	SAL_ZC2936AA_AS	1	4.3.1.1.P1	Asia
SRR23010368	Salmonella Typhi	Acute Infection	Acute Infection	2022	SRR23010368	5	SAL_ZC4880AA_AS	2	2.5	Asia
SRR22829780	Salmonella Typhi	Acute Infection	Acute Infection	2022	SRR22829780	5	SAL_ZC1836AA_AS	1	4.3.1.1	Asia
SRR22909451	Salmonella Typhi	Acute Infection	Acute Infection	2022	SRR22909451	5	SAL_ZC3459AA_AS	2	2.2	Asia
SRR22972496	Salmonella Typhi	Acute Infection	Acute Infection	2022	SRR22972496	5	SAL_ZC4633AA_AS	1	4.3.1.2	Asia
SRR23000106	Salmonella Typhi	Acute Infection	Acute Infection	2022	SRR23000106	5	SAL_ZC4947AA_AS	1	4.3.1.1	Asia
SRR23010367	Salmonella Typhi	Acute Infection	Acute Infection	2022	SRR23010367	5	SAL_ZC4881AA_AS	2	2.2	Africa
SRR23052224	Salmonella Typhi	Acute Infection	Acute Infection	2022	SRR23052224	5	SAL_ZC5513AA_AS	1	4.3.1.1.P1	Asia
SRR23070743	Salmonella Typhi	Acute Infection	Acute Infection	2023	SRR23070743	5	SAL_ZC5755AA_AS	2	2.5	Asia
SRR23092794	Salmonella Typhi	Acute Infection	Acute Infection	2023	SRR23092794	5	SAL_ZC6156AA_AS	1	4.3.1.2.1	Asia
SRR23080835	Salmonella Typhi	Acute Infection	Acute Infection	2023	SRR23080835	5	SAL_ZC5837AA_AS	2	3.3.2	N/A
SRR23170632	Salmonella Typhi	Acute Infection	Acute Infection	2023	SRR23170632	5	SAL_ZC7292AA_AS	1	4.3.1.1	Asia
SRR28295495	Salmonella Typhi	Acute Infection	Acute Infection	2023	SRR28295495	5.1	SAL_HD1607AA_AS	1	4.3.1.1.P1	Asia
SRR23195264	Salmonella Typhi	Acute Infection	Acute Infection	2023	SRR23195264	5	SAL_ZC7538AA_AS	1	4.3.1.2.1	Asia
SRR28327157	Salmonella Typhi	Acute Infection	Acute Infection	2023	SRR28327157	5.1	SAL_HD1842AA_AS	1	4.3.1.1.P1	Asia
SRR28295493	Salmonella Typhi	Acute Infection	Acute Infection	2023	SRR28295493	5.1	SAL_HD1609AA_AS	1	4.3.1.1.EA1	Africa
SRR28295567	Salmonella Typhi	Acute Infection	Acute Infection	2023	SRR28295567	5.1	SAL_HD1599AA_AS	2	3.1.1	Africa
SRR29469160	Salmonella Typhi	Acute Infection	Acute Infection	2023	SRR29469160	5.1	SAL_KD5928AA_AS	1	4.3.1.1	Asia
SRR28295565	Salmonella Typhi	Acute Infection	Acute Infection	2023	SRR28295565	5.1	SAL_HD1601AA_AS	1	4.3.1.1	Asia
SRR28285431	Salmonella Typhi	Acute Infection	Acute Infection	2023	SRR28285431	5.1	SAL_HD1241AA_AS	1	4.3.1.1.P1	Asia
SRR28285392	Salmonella Typhi	Acute Infection	Acute Infection	2023	SRR28285392	5.1	SAL_HD1268AA_AS	1	4.3.1.1	Asia
SRR28281940	Salmonella Typhi	Acute Infection	Acute Infection	2023	SRR28281940	5.1	SAL_HD0773AA_AS	1	4.3.1.1	Asia
SRR28281991	Salmonella Typhi	Carried Infection	Convalescent Carriage	2023	SRR28281991	5.1	SAL_HD0722AA_AS	1	4.3.1.1	Asia
SRR28281958	Salmonella Typhi	Acute Infection	Acute Infection	2023	SRR28281958	5.1	SAL_HD0755AA_AS	1	4.3.1.1	Asia
SRR28281959	Salmonella Typhi	Acute Infection	Acute Infection	2023	SRR28281959	5.1	SAL_HD0754AA_AS	1	4.3.1.1	Asia
SRR28277018	Salmonella Typhi	Acute Infection	Acute Infection	2023	SRR28277018	5.1	SAL_HD0425AA_AS	1	4.3.1.1	Asia
SRR28277020	Salmonella Typhi	Acute Infection	Acute Infection	2023	SRR28277020	5.1	SAL_HD0423AA_AS	1	4.3.1.1.P1	Asia
SRR28277024	Salmonella Typhi	Acute Infection	Acute Infection	2023	SRR28277024	5.1	SAL_HD0419AA_AS	2	2.5	Asia
SRR28282007	Salmonella Typhi	Acute Infection	Acute Infection	2023	SRR28282007	5.1	SAL_HD0708AA_AS	1	4.3.1.2.1	Asia
SRR28267295	Salmonella Typhi	Acute Infection	Acute Infection	2023	SRR28267295	5.1	SAL_HD0480AA_AS	1	3	Asia
SRR28281995	Salmonella Typhi	Acute Infection	Acute Infection	2023	SRR28281995	5.1	SAL_HD0718AA_AS	1	4.3.1.1.P1	Asia
SRR28277008	Salmonella Typhi	Acute Infection	Acute Infection	2023	SRR28277008	5.1	SAL_HD0435AA_AS	1	4.3.1.1.P1	Asia
SRR28267291	Salmonella Typhi	Acute Infection	Acute Infection	2023	SRR28267291	5.1	SAL_HD0484AA_AS	1	4.3.1.2	Asia
SRR28267288	Salmonella Typhi	Acute Infection	Acute Infection	2023	SRR28267288	5.1	SAL_HD0487AA_AS	1	4.3.1.2.1	N/A
SRR28233058	Salmonella Typhi	Carried Infection	Convalescent Carriage	2023	SRR28233058	5.1	SAL_HD0171AA_AS	1	4.3.1	Asia
SRR28233111	Salmonella Typhi	Acute Infection	Acute Infection	2023	SRR28233111	5.1	SAL_HD0133AA_AS	1	4.3.1.1.P1	Asia
SRR28233075	Salmonella Typhi	Acute Infection	Acute Infection	2023	SRR28233075	5.1	SAL_HD0154AA_AS	1	4.3.1.2	Asia
SRR28233069	Salmonella Typhi	Acute Infection	Acute Infection	2023	SRR28233069	5.1	SAL_HD0160AA_AS	1	4.3.1.1.P1	Asia
SRR28209266	Salmonella Typhi	Acute Infection	Acute Infection	2023	SRR28209266	5.1	SAL_GD9453AA_AS	1	4.3.1.1	Asia
SRR28221615	Salmonella Typhi	Acute Infection	Acute Infection	2023	SRR28221615	5.1	SAL_GD9258AA_AS	1	4.3.1.1.P1	Asia
SRR28209251	Salmonella Typhi	Acute Infection	Acute Infection	2023	SRR28209251	5.1	SAL_GD9478AA_AS	1	4.3.1.1.P1	Asia
SRR28209254	Salmonella Typhi	Acute Infection	Acute Infection	2023	SRR28209254	5.1	SAL_GD9465AA_AS	1	4.3.1	Asia
SRR28209268	Salmonella Typhi	Acute Infection	Acute Infection	2023	SRR28209268	5.1	SAL_GD9451AA_AS	2	2.5	Asia
SRR28205460	Salmonella Typhi	Carried Infection	Convalescent Carriage	2023	SRR28205460	5.1	SAL_GD9555AA_AS	1	4.3.1.1	Asia
SRR28205418	Salmonella Typhi	Acute Infection	Acute Infection	2023	SRR28205418	5.1	SAL_GD9597AA_AS	1	4.3.1	Asia
SRR28205476	Salmonella Typhi	Acute Infection	Acute Infection	2023	SRR28205476	5.1	SAL_GD9539AA_AS	2	3.3.1	Asia
SRR28205490	Salmonella Typhi	Acute Infection	Acute Infection	2023	SRR28205490	5.1	SAL_GD9525AA_AS	1	4.3.1.1	Asia
SRR28205450	Salmonella Typhi	Acute Infection	Acute Infection	2023	SRR28205450	5.1	SAL_GD9565AA_AS	2	3.3.1	N/A
SRR28205440	Salmonella Typhi	Acute Infection	Acute Infection	2023	SRR28205440	5.1	SAL_GD9575AA_AS	1	4.3.1.1	Asia
SRR28205447	Salmonella Typhi	Acute Infection	Acute Infection	2023	SRR28205447	5.1	SAL_GD9568AA_AS	1	4.3.1.1	Asia
SRR28200839	Salmonella Typhi	Acute Infection	Acute Infection	2023	SRR28200839	5.1	SAL_GD9705AA_AS	2209	2.3.3	Asia
SRR28200928	Salmonella Typhi	Acute Infection	Acute Infection	2023	SRR28200928	5.1	SAL_GD9650AA_AS	1	4.3.1.1	Asia
SRR28200822	Salmonella Typhi	Acute Infection	Acute Infection	2023	SRR28200822	5.1	SAL_GD9722AA_AS	1	4.3.1.1.P1	Asia
SRR28205436	Salmonella Typhi	Acute Infection	Acute Infection	2023	SRR28205436	5.1	SAL_GD9579AA_AS	1	4.3.1	Asia
SRR28200809	Salmonella Typhi	Acute Infection	Acute Infection	2023	SRR28200809	5.1	SAL_GD9831AA_AS	1	4.3.1.1.P1	Asia
SRR28200820	Salmonella Typhi	Acute Infection	Acute Infection	2023	SRR28200820	5.1	SAL_GD9724AA_AS	2	3.1.1	N/A
SRR13895100	Salmonella Typhi	Carried Infection	Convalescent Carriage	2006	SRR13895100	4.1	SAL_NC9026AA_AS	1	4.3.1.2	N/A
SRR28200825	Salmonella Typhi	Acute Infection	Acute Infection	2023	SRR28200825	5.1	SAL_GD9719AA_AS	1	4.3.1.1	N/A
SRR28200881	Salmonella Typhi	Acute Infection	Acute Infection	2023	SRR28200881	5.1	SAL_GD9666AA_AS	1	4.3.1	Asia
SRR28200789	Salmonella Typhi	Acute Infection	Acute Infection	2023	SRR28200789	5.1	SAL_GD9839AA_AS	1	4.3.1.2.1	Asia
SRR28172485	Salmonella Typhi	Acute Infection	Acute Infection	2023	SRR28172485	5.1	SAL_HD0102AA_AS	2	3.3	Asia
SRR28172504	Salmonella Typhi	Acute Infection	Acute Infection	2023	SRR28172504	5.1	SAL_HD0084AA_AS	2209	2.3.3	Asia
SRR28172561	Salmonella Typhi	Acute Infection	Acute Infection	2023	SRR28172561	5.1	SAL_HD0045AA_AS	2	2.2	Africa
SRR28172604	Salmonella Typhi	Acute Infection	Acute Infection	2023	SRR28172604	5.1	SAL_HD0018AA_AS	2	3.3.1	Asia
SRR28172498	Salmonella Typhi	Acute Infection	Acute Infection	2023	SRR28172498	5.1	SAL_HD0089AA_AS	2	3.3.1	Asia
SRR28160465	Salmonella Typhi	Acute Infection	Acute Infection	2023	SRR28160465	5.1	SAL_GD8607AA_AS	1	4.3.1.1	Asia
SRR28160619	Salmonella Typhi	Acute Infection	Acute Infection	2023	SRR28160619	5.1	SAL_GD8522AA_AS	1	4.3.1.1	Asia
SRR28160525	Salmonella Typhi	Acute Infection	Acute Infection	2023	SRR28160525	5.1	SAL_GD8567AA_AS	1	4.3.1.1	Asia
SRR28160355	Salmonella Typhi	Acute Infection	Acute Infection	2023	SRR28160355	5.1	SAL_GD8682AA_AS	1	4.3.1.1.P1	Asia
SRR28160342	Salmonella Typhi	Acute Infection	Acute Infection	2023	SRR28160342	5.1	SAL_GD8695AA_AS	1	4.3.1.1.P1	Asia
SRR28160575	Salmonella Typhi	Acute Infection	Acute Infection	2023	SRR28160575	5.1	SAL_GD8533AA_AS	2	3.1.1	Africa
SRR28160567	Salmonella Typhi	Acute Infection	Acute Infection	2023	SRR28160567	5.1	SAL_GD8541AA_AS	1	4.3.1	Asia
SRR29635246	Salmonella Typhi	Acute Infection	Acute Infection	2023	SRR29635246	5.1	SAL_KD8845AA_AS	2	3.3.1	Asia
SRR28160442	Salmonella Typhi	Acute Infection	Acute Infection	2023	SRR28160442	5.1	SAL_GD8630AA_AS	2	3.1.1	Africa
SRR28160359	Salmonella Typhi	Acute Infection	Acute Infection	2023	SRR28160359	5.1	SAL_GD8678AA_AS	2	2.2	Asia
SRR28115671	Salmonella Typhi	Acute Infection	Acute Infection	2023	SRR28115671	5.1	SAL_GD8803AA_AS	1	4.3.1.1.P1	Asia
SRR29635249	Salmonella Typhi	Acute Infection	Acute Infection	2023	SRR29635249	5.1	SAL_KD8848AA_AS	1	4.3.1	Asia
SRR29596023	Salmonella Typhi	Acute Infection	Acute Infection	2023	SRR29596023	5.1	SAL_KD8604AA_AS	1	4.3.1.1.P1	Asia
SRR29593700	Salmonella Typhi	Acute Infection	Acute Infection	2023	SRR29593700	5.1	SAL_KD8378AA_AS	1	4.3.1.1	N/A
SRR29594981	Salmonella Typhi	Acute Infection	Acute Infection	2023	SRR29594981	5.1	SAL_KD8562AA_AS	1	4.3.1.1.P1	Asia
SRR29592653	Salmonella Typhi	Acute Infection	Acute Infection	2023	SRR29592653	5.1	SAL_KD8332AA_AS	1	4.3.1	Asia
SRR29592663	Salmonella Typhi	Acute Infection	Acute Infection	2023	SRR29592663	5.1	SAL_KD8342AA_AS	1	4.3.1.1.P1	Asia
SRR29592254	Salmonella Typhi	Acute Infection	Acute Infection	2023	SRR29592254	5.1	SAL_KD8246AA_AS	1	4.3.1.1	Asia
SRR29594973	Salmonella Typhi	Acute Infection	Acute Infection	2023	SRR29594973	5.1	SAL_KD8554AA_AS	1	4.3.1.2	Unknown
SRR29592687	Salmonella Typhi	Acute Infection	Acute Infection	2023	SRR29592687	5.1	SAL_KD8366AA_AS	1	4.3.1	Asia
SRR29595017	Salmonella Typhi	Acute Infection	Acute Infection	2023	SRR29595017	5.1	SAL_KD8598AA_AS	1	4.3.1.2.1	Asia
SRR29593705	Salmonella Typhi	Acute Infection	Acute Infection	2023	SRR29593705	5.1	SAL_KD8383AA_AS	1	4.3.1.1	Asia
SRR29549017	Salmonella Typhi	Acute Infection	Acute Infection	2023	SRR29549017	5.1	SAL_KD7821AA_AS	1	4.3.1.1	Asia
SRR29550696	Salmonella Typhi	Acute Infection	Acute Infection	2023	SRR29550696	5.1	SAL_KD7750AA_AS	1	4.3.1	Asia
SRR29548773	Salmonella Typhi	Acute Infection	Acute Infection	2023	SRR29548773	5.1	SAL_KD7995AA_AS	1	4.3.1.1	Asia
SRR29548902	Salmonella Typhi	Acute Infection	Acute Infection	2023	SRR29548902	5.1	SAL_KD7868AA_AS	1	4.3.1.1	N/A
SRR29549015	Salmonella Typhi	Acute Infection	Acute Infection	2023	SRR29549015	5.1	SAL_KD7822AA_AS	1	4.3.1.1	Asia
SRR29550633	Salmonella Typhi	Acute Infection	Acute Infection	2023	SRR29550633	5.1	SAL_KD7753AA_AS	2	3.3	Asia
SRR29548811	Salmonella Typhi	Acute Infection	Acute Infection	2023	SRR29548811	5.1	SAL_KD7957AA_AS	1	4.3.1.1	Asia
SRR29550874	Salmonella Typhi	Acute Infection	Acute Infection	2023	SRR29550874	5.1	SAL_KD7731AA_AS	2	2.5	Asia
SRR29527832	Salmonella Typhi	Acute Infection	Acute Infection	2023	SRR29527832	5.1	SAL_KD9412AA_AS	2	2.1.7	N/A
SRR29527982	Salmonella Typhi	Acute Infection	Acute Infection	2023	SRR29527982	5.1	SAL_KD9489AA_AS	1	4.3.1.2.1	Asia
SRR29528168	Salmonella Typhi	Acute Infection	Acute Infection	2023	SRR29528168	5.1	SAL_KD9532AA_AS	2209	2.3.3	Asia
SRR29527988	Salmonella Typhi	Acute Infection	Acute Infection	2023	SRR29527988	5.1	SAL_KD9497AA_AS	2	2.5	Asia
SRR29504067	Salmonella Typhi	Acute Infection	Acute Infection	2023	SRR29504067	5.1	SAL_KD9327AA_AS	1	4.3.1.1	Asia
SRR29504085	Salmonella Typhi	Acute Infection	Acute Infection	2023	SRR29504085	5.1	SAL_KD9345AA_AS	2	2.5	Asia
SRR29528023	Salmonella Typhi	Acute Infection	Acute Infection	2023	SRR29528023	5.1	SAL_KD9507AA_AS	1	4.3.1.1	Asia
SRR29526614	Salmonella Typhi	Acute Infection	Acute Infection	2023	SRR29526614	5.1	SAL_KD9392AA_AS	2	2.3.2	Americas
SRR29503956	Salmonella Typhi	Acute Infection	Acute Infection	2023	SRR29503956	5.1	SAL_KD9053AA_AS	2	2.2	Asia
SRR29504073	Salmonella Typhi	Acute Infection	Acute Infection	2023	SRR29504073	5.1	SAL_KD9333AA_AS	2	2.1.7	N/A
SRR29504015	Salmonella Typhi	Acute Infection	Acute Infection	2023	SRR29504015	5.1	SAL_KD9275AA_AS	1	4.3.1.1	Asia
SRR29504056	Salmonella Typhi	Acute Infection	Acute Infection	2023	SRR29504056	5.1	SAL_KD9316AA_AS	1	4.3.1.1	Asia
SRR29503919	Salmonella Typhi	Carried Infection	Convalescent Carriage	2023	SRR29503919	5.1	SAL_KD9016AA_AS	2	3.3	Asia
SRR29503966	Salmonella Typhi	Acute Infection	Acute Infection	2023	SRR29503966	5.1	SAL_KD9063AA_AS	1	4.3.1.1	Asia
SRR29504107	Salmonella Typhi	Acute Infection	Acute Infection	2023	SRR29504107	5.1	SAL_KD9364AA_AS	1	4.3.1.2	Asia
SRR29528263	Salmonella Typhi	Acute Infection	Acute Infection	2023	SRR29528263	5.1	SAL_KD9627AA_AS	1	4.3.1.1	Asia
SRR29504074	Salmonella Typhi	Acute Infection	Acute Infection	2023	SRR29504074	5.1	SAL_KD9334AA_AS	1	4.3.1.2.1	Asia
SRR29503855	Salmonella Typhi	Acute Infection	Acute Infection	2023	SRR29503855	5.1	SAL_KD8952AA_AS	1	4.3.1.1	Asia
SRR29527847	Salmonella Typhi	Acute Infection	Acute Infection	2023	SRR29527847	5.1	SAL_KD9423AA_AS	1	4.3.1.1	Asia
SRR29503883	Salmonella Typhi	Carried Infection	Convalescent Carriage	2023	SRR29503883	5.1	SAL_KD8980AA_AS	1	4.3.1.1.P1	Asia
SRR29504080	Salmonella Typhi	Acute Infection	Acute Infection	2023	SRR29504080	5.1	SAL_KD9340AA_AS	2	3.3.1	Asia
SRR29503867	Salmonella Typhi	Acute Infection	Acute Infection	2023	SRR29503867	5.1	SAL_KD8964AA_AS	2	3.3	Asia
SRR29499443	Salmonella Typhi	Acute Infection	Acute Infection	2023	SRR29499443	5.1	SAL_KD7002AA_AS	1	4.3.1.1	Asia
SRR29499548	Salmonella Typhi	Acute Infection	Acute Infection	2023	SRR29499548	5.1	SAL_KD6897AA_AS	1	4.3.1.1.P1	Asia
SRR29499611	Salmonella Typhi	Acute Infection	Acute Infection	2023	SRR29499611	5.1	SAL_KD6834AA_AS	2	3.1.1	Africa
SRR29481848	Salmonella Typhi	Acute Infection	Acute Infection	2023	SRR29481848	5.1	SAL_KD6421AA_AS	2	3.3.2	Asia
SRR29499541	Salmonella Typhi	Acute Infection	Acute Infection	2023	SRR29499541	5.1	SAL_KD6904AA_AS	1	4.3.1.1.P1	Asia
SRR29499539	Salmonella Typhi	Acute Infection	Acute Infection	2023	SRR29499539	5.1	SAL_KD6906AA_AS	1	4.3.1.1	Asia
SRR29495657	Salmonella Typhi	Acute Infection	Acute Infection	2023	SRR29495657	5.1	SAL_KD6678AA_AS	2	3.3.1	Asia
SRR29499612	Salmonella Typhi	Acute Infection	Acute Infection	2023	SRR29499612	5.1	SAL_KD6833AA_AS	2	2.2	Asia
SRR29499591	Salmonella Typhi	Acute Infection	Acute Infection	2023	SRR29499591	5.1	SAL_KD6854AA_AS	2	2.2	Asia
SRR29495744	Salmonella Typhi	Acute Infection	Acute Infection	2023	SRR29495744	5.1	SAL_KD6591AA_AS	1	4.1	Americas
SRR29495851	Salmonella Typhi	Acute Infection	Acute Infection	2023	SRR29495851	5.1	SAL_KD6484AA_AS	2	2.5	Asia
SRR29495864	Salmonella Typhi	Acute Infection	Acute Infection	2023	SRR29495864	5.1	SAL_KD6471AA_AS	2	3.3	Asia
SRR29495588	Salmonella Typhi	Acute Infection	Acute Infection	2023	SRR29495588	5.1	SAL_KD6750AA_AS	1	4.3.1.2.1	Asia
SRR29482053	Salmonella Typhi	Acute Infection	Acute Infection	2023	SRR29482053	5.1	SAL_KD6288AA_AS	1	4.3.1.2.1	Asia
SRR29499344	Salmonella Typhi	Acute Infection	Acute Infection	2023	SRR29499344	5.1	SAL_KD7101AA_AS	1	4.3.1.1	Asia
SRR29495785	Salmonella Typhi	Acute Infection	Acute Infection	2023	SRR29495785	5.1	SAL_KD6550AA_AS	2	3.3.1	Asia
SRR29481924	Salmonella Typhi	Acute Infection	Acute Infection	2023	SRR29481924	5.1	SAL_KD6381AA_AS	1	4.3.1	Asia
SRR29482002	Salmonella Typhi	Acute Infection	Acute Infection	2023	SRR29482002	5.1	SAL_KD6335AA_AS	1	4.3.1.2.1	Asia
SRR29481857	Salmonella Typhi	Acute Infection	Acute Infection	2023	SRR29481857	5.1	SAL_ND1073AA_AS	1	4.3.1.1.P1	Asia
SRR29482029	Salmonella Typhi	Acute Infection	Acute Infection	2023	SRR29482029	5.1	SAL_KD6312AA_AS	1	4.3.1	Asia
SRR29469172	Salmonella Typhi	Acute Infection	Acute Infection	2023	SRR29469172	5.1	SAL_KD5916AA_AS	1	4.3.1.1.P1	Asia
SRR29482040	Salmonella Typhi	Acute Infection	Acute Infection	2023	SRR29482040	5.1	SAL_KD6301AA_AS	2	2.5	Asia
SRR29469022	Salmonella Typhi	Acute Infection	Acute Infection	2023	SRR29469022	5.1	SAL_KD6051AA_AS	1	4.3.1.2.1	Asia
SRR29482080	Salmonella Typhi	Acute Infection	Acute Infection	2023	SRR29482080	5.1	SAL_KD6261AA_AS	2	2.2	Asia
SRR29482218	Salmonella Typhi	Acute Infection	Acute Infection	2023	SRR29482218	5.1	SAL_KD6214AA_AS	1	4.3.1.1	Asia
SRR29468928	Salmonella Typhi	Acute Infection	Acute Infection	2023	SRR29468928	5.1	SAL_KD6145AA_AS	2	2.0.1	N/A
SRR29469029	Salmonella Typhi	Acute Infection	Acute Infection	2023	SRR29469029	5.1	SAL_KD6044AA_AS	1	4.3.1.2	Asia
SRR29481829	Salmonella Typhi	Acute Infection	Acute Infection	2023	SRR29481829	5.1	SAL_KD6440AA_AS	1	4.3.1.1.P1	Asia
SRR29469032	Salmonella Typhi	Acute Infection	Acute Infection	2023	SRR29469032	5.1	SAL_KD6041AA_AS	1	4.3.1.2.1	Asia
SRR29469093	Salmonella Typhi	Acute Infection	Acute Infection	2023	SRR29469093	5.1	SAL_KD5995AA_AS	1	4.3.1.1	Asia
SRR29482055	Salmonella Typhi	Acute Infection	Acute Infection	2023	SRR29482055	5.1	SAL_KD6286AA_AS	2	3.3.1	Asia
SRR29468951	Salmonella Typhi	Acute Infection	Acute Infection	2023	SRR29468951	5.1	SAL_KD6122AA_AS	1	4.3.1	Asia
SRR29469006	Salmonella Typhi	Acute Infection	Acute Infection	2023	SRR29469006	5.1	SAL_KD6067AA_AS	1	4.3.1.1.P1	N/A
SRR29461335	Salmonella Typhi	Acute Infection	Acute Infection	2023	SRR29461335	5.1	SAL_KD5767AA_AS	2	2.5	Asia
SRR29461665	Salmonella Typhi	Acute Infection	Acute Infection	2023	SRR29461665	5.1	SAL_KD5517AA_AS	1	4.3.1.1.P1	Asia
SRR29445310	Salmonella Typhi	Acute Infection	Acute Infection	2023	SRR29445310	5.1	SAL_KD5096AA_AS	2	2.5.1	Africa
SRR29445592	Salmonella Typhi	Acute Infection	Acute Infection	2023	SRR29445592	5.1	SAL_KD4961AA_AS	1	4.3.1.1.P1	Asia
SRR29445213	Salmonella Typhi	Acute Infection	Acute Infection	2023	SRR29445213	5.1	SAL_KD5211AA_AS	1	4.3.1.2.1	Asia
SRR29461372	Salmonella Typhi	Acute Infection	Acute Infection	2023	SRR29461372	5.1	SAL_KD5732AA_AS	1	4.3.1.2	Asia
SRR29445323	Salmonella Typhi	Acute Infection	Acute Infection	2023	SRR29445323	5.1	SAL_ND0075AA_AS	1	4.3.1.2.1	Asia
SRR29445379	Salmonella Typhi	Acute Infection	Acute Infection	2023	SRR29445379	5.1	SAL_KD5035AA_AS	1	4.3.1.1.P1	Asia
SRR29445325	Salmonella Typhi	Acute Infection	Acute Infection	2023	SRR29445325	5.1	SAL_KD5081AA_AS	1	4.3.1.1	Asia
SRR29445562	Salmonella Typhi	Acute Infection	Acute Infection	2023	SRR29445562	5.1	SAL_KD4989AA_AS	1	4.3.1.1.P1	Asia
SRR29445293	Salmonella Typhi	Acute Infection	Acute Infection	2023	SRR29445293	5.1	SAL_KD5113AA_AS	1	4.3.1.1.P1	Asia
SRR29430325	Salmonella Typhi	Acute Infection	Acute Infection	2023	SRR29430325	5.1	SAL_KD4358AA_AS	1	4.3.1.1.P1	Asia
SRR29429897	Salmonella Typhi	Acute Infection	Acute Infection	2023	SRR29429897	5.1	SAL_KD4497AA_AS	1	4.3.1.2.1	N/A
SRR29425030	Salmonella Typhi	Acute Infection	Acute Infection	2023	SRR29425030	5.1	SAL_KD3864AA_AS	1	4.3.1.2	Asia
SRR29429801	Salmonella Typhi	Acute Infection	Acute Infection	2023	SRR29429801	5.1	SAL_KD4593AA_AS	2	2.5	Asia
SRR29429853	Salmonella Typhi	Acute Infection	Acute Infection	2023	SRR29429853	5.1	SAL_KD4541AA_AS	1	4.3.1	Asia
SRR29421938	Salmonella Typhi	Acute Infection	Acute Infection	2023	SRR29421938	5.1	SAL_KD3147AA_AS	1	4.3.1.1	Asia
SRR29425049	Salmonella Typhi	Carried Infection	Convalescent Carriage	2023	SRR29425049	5.1	SAL_KD3844AA_AS	1	4.3.1.2	Asia
SRR29425066	Salmonella Typhi	Acute Infection	Acute Infection	2023	SRR29425066	5.1	SAL_KD3827AA_AS	1	4.3.1.2	Asia
SRR29421920	Salmonella Typhi	Acute Infection	Acute Infection	2023	SRR29421920	5.1	SAL_KD3171AA_AS	1	4.3.1.1.P1	Asia
SRR29425190	Salmonella Typhi	Acute Infection	Acute Infection	2023	SRR29425190	5.1	SAL_KD3703AA_AS	1	4.3.1.2	Asia
SRR29425250	Salmonella Typhi	Acute Infection	Acute Infection	2023	SRR29425250	5.1	SAL_KD3643AA_AS	1	4.3.1.1.P1	Asia
SRR29425054	Salmonella Typhi	Acute Infection	Acute Infection	2023	SRR29425054	5.1	SAL_KD3839AA_AS	1	4.3.1.1.P1	Asia
SRR29425289	Salmonella Typhi	Acute Infection	Acute Infection	2023	SRR29425289	5.1	SAL_KD3635AA_AS	2	2.5	Asia
SRR29425233	Salmonella Typhi	Acute Infection	Acute Infection	2023	SRR29425233	5.1	SAL_KD3660AA_AS	2	2.5	Asia
SRR29425248	Salmonella Typhi	Acute Infection	Acute Infection	2023	SRR29425248	5.1	SAL_KD3645AA_AS	2	2.5	Asia
SRR29425223	Salmonella Typhi	Acute Infection	Acute Infection	2023	SRR29425223	5.1	SAL_KD3670AA_AS	2	3.3.2	Asia
SRR29409103	Salmonella Typhi	Acute Infection	Acute Infection	2023	SRR29409103	5.1	SAL_KD2933AA_AS	2	2.5	Asia
SRR29425300	Salmonella Typhi	Acute Infection	Acute Infection	2023	SRR29425300	5.1	SAL_KD3624AA_AS	1	4.3.1.1	Asia
SRR29409307	Salmonella Typhi	Acute Infection	Acute Infection	2023	SRR29409307	5.1	SAL_KD2729AA_AS	1	4.3.1.1.P1	Asia
SRR29422076	Salmonella Typhi	Acute Infection	Acute Infection	2023	SRR29422076	5.1	SAL_KD3067AA_AS	1	4.3.1.1	Asia
SRR29409287	Salmonella Typhi	Acute Infection	Acute Infection	2023	SRR29409287	5.1	SAL_KD2749AA_AS	2	2.2	Asia
SRR29367194	Salmonella Typhi	Acute Infection	Acute Infection	2023	SRR29367194	5.1	SAL_KD1787AA_AS	1	4.3.1.1	Asia
SRR29367064	Salmonella Typhi	Acute Infection	Acute Infection	2023	SRR29367064	5.1	SAL_KD1916AA_AS	1	4.3.1	Asia
SRR29367211	Salmonella Typhi	Acute Infection	Acute Infection	2023	SRR29367211	5.1	SAL_KD1770AA_AS	2	3.3	Asia
SRR29367088	Salmonella Typhi	Acute Infection	Acute Infection	2023	SRR29367088	5.1	SAL_KD1892AA_AS	1	4.3.1.1	Asia
SRR29367076	Salmonella Typhi	Acute Infection	Acute Infection	2023	SRR29367076	5.1	SAL_KD1904AA_AS	1	4.3.1.1	Asia
SRR29366998	Salmonella Typhi	Acute Infection	Acute Infection	2023	SRR29366998	5.1	SAL_KD1982AA_AS	2	3.3	Asia
SRR29367010	Salmonella Typhi	Acute Infection	Acute Infection	2023	SRR29367010	5.1	SAL_KD1970AA_AS	1	4.3.1.1	Asia
SRR29367041	Salmonella Typhi	Acute Infection	Acute Infection	2023	SRR29367041	5.1	SAL_KD1939AA_AS	1	4.3.1.2.1	Asia
SRR29367081	Salmonella Typhi	Acute Infection	Acute Infection	2023	SRR29367081	5.1	SAL_KD1899AA_AS	1	4.3.1.2.1	Asia
SRR29367223	Salmonella Typhi	Carried Infection	Convalescent Carriage	2023	SRR29367223	5.1	SAL_KD1758AA_AS	1	4.3.1.1.P1	Asia
SRR29339896	Salmonella Typhi	Acute Infection	Acute Infection	2023	SRR29339896	5.1	SAL_KD0868AA_AS	1	4.3.1.1	Asia
SRR29353424	Salmonella Typhi	Acute Infection	Acute Infection	2023	SRR29353424	5.1	SAL_KD1195AA_AS	1	4.3.1.1.P1	Asia
SRR29353457	Salmonella Typhi	Acute Infection	Acute Infection	2023	SRR29353457	5.1	SAL_KD1162AA_AS	2	3.3	Asia
SRR29339761	Salmonella Typhi	Acute Infection	Acute Infection	2023	SRR29339761	5.1	SAL_KD0918AA_AS	1	4.3.1.1	Asia
SRR29339885	Salmonella Typhi	Acute Infection	Acute Infection	2023	SRR29339885	5.1	SAL_KD0877AA_AS	2	3.3.2	Asia
SRR29302773	Salmonella Typhi	Acute Infection	Acute Infection	2023	SRR29302773	5.1	SAL_JD9664AA_AS	2	3	Asia
SRR29334486	Salmonella Typhi	Carried Infection	Convalescent Carriage	2023	SRR29334486	5.1	SAL_KD0316AA_AS	1	4.3.1.1	Asia
SRR29339738	Salmonella Typhi	Acute Infection	Acute Infection	2023	SRR29339738	5.1	SAL_KD0941AA_AS	1	4.3.1.1	Asia
SRR29353449	Salmonella Typhi	Acute Infection	Acute Infection	2023	SRR29353449	5.1	SAL_KD1170AA_AS	2	2.2.2	Asia
SRR29339768	Salmonella Typhi	Acute Infection	Acute Infection	2023	SRR29339768	5.1	SAL_KD0911AA_AS	1	4.3.1.1.P1	Asia
SRR29339908	Salmonella Typhi	Acute Infection	Acute Infection	2023	SRR29339908	5.1	SAL_KD0856AA_AS	1	4.3.1.1.P1	Asia
SRR29339948	Salmonella Typhi	Acute Infection	Acute Infection	2023	SRR29339948	5.1	SAL_KD0816AA_AS	1	4.3.1.1.P1	Asia
SRR29339882	Salmonella Typhi	Acute Infection	Acute Infection	2023	SRR29339882	5.1	SAL_KD0880AA_AS	2	3.3.2	Asia
SRR29339959	Salmonella Typhi	Acute Infection	Acute Infection	2023	SRR29339959	5.1	SAL_KD0805AA_AS	1	4.3.1.2.1	Asia
SRR29353258	Salmonella Typhi	Acute Infection	Acute Infection	2023	SRR29353258	5.1	SAL_KD1361AA_AS	1	4.3.1.1	Asia
SRR29339713	Salmonella Typhi	Carried Infection	Convalescent Carriage	2023	SRR29339713	5.1	SAL_KD0966AA_AS	1	4.3.1.1.P1	Asia
SRR29334329	Salmonella Typhi	Acute Infection	Acute Infection	2023	SRR29334329	5.1	SAL_KD0446AA_AS	1	4.3.1.1	Asia
SRR29334483	Salmonella Typhi	Acute Infection	Acute Infection	2023	SRR29334483	5.1	SAL_KD0319AA_AS	1	4.3.1.2	Asia
SRR29334482	Salmonella Typhi	Acute Infection	Acute Infection	2023	SRR29334482	5.1	SAL_KD0320AA_AS	1	4.3.1.1.P1	Asia
SRR29334279	Salmonella Typhi	Acute Infection	Acute Infection	2023	SRR29334279	5.1	SAL_KD0496AA_AS	1	4.1	Asia
SRR29334374	Salmonella Typhi	Acute Infection	Acute Infection	2023	SRR29334374	5.1	SAL_KD0423AA_AS	1	4.3.1.1.P1	Asia
SRR29302791	Salmonella Typhi	Acute Infection	Acute Infection	2023	SRR29302791	5.1	SAL_JD9646AA_AS	1	4.3.1.1	Asia
SRR29334242	Salmonella Typhi	Acute Infection	Acute Infection	2023	SRR29334242	5.1	SAL_KD0533AA_AS	1	4.3.1	Asia
SRR29334244	Salmonella Typhi	Acute Infection	Acute Infection	2023	SRR29334244	5.1	SAL_KD0531AA_AS	1	4.3.1.2.1	Asia
SRR29327227	Salmonella Typhi	Acute Infection	Acute Infection	2023	SRR29327227	5.1	SAL_KD0211AA_AS	2209	2.3.3	Asia
SRR29327413	Salmonella Typhi	Acute Infection	Acute Infection	2023	SRR29327413	5.1	SAL_KD0052AA_AS	2	3.3.1	Asia
SRR29327311	Salmonella Typhi	Acute Infection	Acute Infection	2023	SRR29327311	5.1	SAL_KD0127AA_AS	2209	2.3.3	Asia
SRR29327346	Salmonella Typhi	Acute Infection	Acute Infection	2023	SRR29327346	5.1	SAL_KD0092AA_AS	1	4.3.1.1	Asia
SRR29327231	Salmonella Typhi	Acute Infection	Acute Infection	2023	SRR29327231	5.1	SAL_KD0207AA_AS	1	4.3.1.1	Asia
SRR29327367	Salmonella Typhi	Acute Infection	Acute Infection	2023	SRR29327367	5.1	SAL_KD0071AA_AS	2	2.5	Asia
SRR29327637	Salmonella Typhi	Acute Infection	Acute Infection	2023	SRR29327637	5.1	SAL_KD0016AA_AS	1	4.3.1.1.P1	Asia
SRR29327358	Salmonella Typhi	Acute Infection	Acute Infection	2023	SRR29327358	5.1	SAL_KD0080AA_AS	1	4.3.1.2.1	Asia
SRR29303101	Salmonella Typhi	Acute Infection	Acute Infection	2023	SRR29303101	5.1	SAL_JD9451AA_AS	1	4.3.1.2.1	Asia
SRR29327324	Salmonella Typhi	Acute Infection	Acute Infection	2023	SRR29327324	5.1	SAL_KD0114AA_AS	1	4.3.1.1	Asia
SRR29327203	Salmonella Typhi	Acute Infection	Acute Infection	2023	SRR29327203	5.1	SAL_KD0235AA_AS	1	4.3.1.2	Asia
SRR29327330	Salmonella Typhi	Acute Infection	Acute Infection	2023	SRR29327330	5.1	SAL_KD0108AA_AS	1	4.3.1.1	Asia
SRR29303028	Salmonella Typhi	Acute Infection	Acute Infection	2023	SRR29303028	5.1	SAL_JD9489AA_AS	1	4.3.1.1	Asia
SRR29303049	Salmonella Typhi	Acute Infection	Acute Infection	2023	SRR29303049	5.1	SAL_JD9468AA_AS	1	4.3.1.2	Asia
SRR29302925	Salmonella Typhi	Acute Infection	Acute Infection	2023	SRR29302925	5.1	SAL_JD9580AA_AS	1	4.3.1.1	Asia
SRR29327328	Salmonella Typhi	Acute Infection	Acute Infection	2023	SRR29327328	5.1	SAL_KD0110AA_AS	1	4.3.1.1	Asia
SRR29327290	Salmonella Typhi	Acute Infection	Acute Infection	2023	SRR29327290	5.1	SAL_KD0148AA_AS	1	4.3.1.1	Asia
SRR29327211	Salmonella Typhi	Acute Infection	Acute Infection	2023	SRR29327211	5.1	SAL_KD0227AA_AS	1	4.3.1.1	Asia
SRR29327200	Salmonella Typhi	Acute Infection	Acute Infection	2023	SRR29327200	5.1	SAL_KD0238AA_AS	1	4.3.1.1	Asia
SRR29327377	Salmonella Typhi	Acute Infection	Acute Infection	2023	SRR29327377	5.1	SAL_KD0061AA_AS	2	3.3	Asia
SRR29327256	Salmonella Typhi	Acute Infection	Acute Infection	2023	SRR29327256	5.1	SAL_KD0182AA_AS	1	4.3.1.1.P1	Asia
SRR29327337	Salmonella Typhi	Acute Infection	Acute Infection	2023	SRR29327337	5.1	SAL_KD0101AA_AS	2	3.2.2	Asia
SRR29327289	Salmonella Typhi	Acute Infection	Acute Infection	2023	SRR29327289	5.1	SAL_KD0149AA_AS	1	4.3.1.2.1	Asia
SRR29287723	Salmonella Typhi	Acute Infection	Acute Infection	2023	SRR29287723	5.1	SAL_JD8910AA_AS	1	4.3.1.1	Asia
SRR29302992	Salmonella Typhi	Acute Infection	Acute Infection	2023	SRR29302992	5.1	SAL_JD9513AA_AS	1	4.3.1.1.P1	Asia
SRR29303026	Salmonella Typhi	Acute Infection	Acute Infection	2023	SRR29303026	5.1	SAL_JD9491AA_AS	1	4.3.1.1.P1	Asia
SRR29303051	Salmonella Typhi	Carried Infection	Convalescent Carriage	2023	SRR29303051	5.1	SAL_JD9466AA_AS	1	4.3.1.2.1	Asia
SRR29303041	Salmonella Typhi	Acute Infection	Acute Infection	2023	SRR29303041	5.1	SAL_JD9476AA_AS	2	3.3	Asia
SRR29303027	Salmonella Typhi	Acute Infection	Acute Infection	2023	SRR29303027	5.1	SAL_JD9490AA_AS	2	3.3	Asia
[truncated: 178 more rows]

## Sheet: S. Paratyphi A
SRR Accession	Isolate Serovar	Carriage Status	Detailed Carriage Status	Year	Relevant Enterobase Entry	Enterobase Assember Version	Assembly Barcode	Sequence Type	Paratype Lineage	Continenetal Association
SRR13999280	Salmonella Paratyphi A	Acute Infection	Acute Infection	2011	SRR13999280	4.1	SAL_OC1618AA_AS	129	2.4.1	Asia
SRR11215558	Salmonella Paratyphi A	Acute Infection	Acute Infection	2011	SRR11215558	4.1	SAL_CC3690AA_AS	1939	2.0.1	Asia
SRR14009229	Salmonella Paratyphi A	Carried Infection	Convalescent Carriage	2011	SRR14009229	4.1	SAL_OC2067AA_AS	85	2.3.4	Asia
SRR14086929	Salmonella Paratyphi A	Acute Infection	Acute Infection	2011	SRR14086929	4.1	SAL_PC3970AA_AS	129	2.4.2	Asia
SRR13999301	Salmonella Paratyphi A	Acute Infection	Acute Infection	2011	SRR13999301	4.1	SAL_OC1626AA_AS	129	2.4	Asia
SRR1645955	Salmonella Paratyphi A	Acute Infection	Acute Infection	2012	SRR1645955	2.2	SAL_JA6225AA_AS	85	2.3.3	Asia
SRR1645558	Salmonella Paratyphi A	Acute Infection	Acute Infection	2012	SRR1645558	2.2	SAL_JA6229AA_AS	129	2.4	Asia
SRR1645547	Salmonella Paratyphi A	Acute Infection	Acute Infection	2012	SRR1645547	2.2	SAL_JA6230AA_AS	129	2.4.4	Asia
SRR1635095	Salmonella Paratyphi A	Acute Infection	Acute Infection	2012	SRR1635095	2.2	SAL_JA6242AA_AS	129	2.4.2	Asia
SRR14022452	Salmonella Paratyphi A	Acute Infection	Acute Infection	2012	SRR14022452	4.1	SAL_OC2168AA_AS	129	2.4	Asia
SRR1646201	Salmonella Paratyphi A	Acute Infection	Acute Infection	2012	SRR1646201	2.2	SAL_JA6220AA_AS	129	2.4.2	Asia
SRR1646370	Salmonella Paratyphi A	Acute Infection	Acute Infection	2012	SRR1646370	2.2	SAL_JA6219AA_AS	85	2.3.4	Asia
SRR14022464	Salmonella Paratyphi A	Carried Infection	Temporary Carriage	2012	SRR14022464	4.1	SAL_OC2180AA_AS	129	2.4.2	Asia
SRR1645374	Salmonella Paratyphi A	Acute Infection	Acute Infection	2012	SRR1645374	2.2	SAL_JA6234AA_AS	85	2.3.3	Unknown
SRR1645651	Salmonella Paratyphi A	Acute Infection	Acute Infection	2012	SRR1645651	2.2	SAL_JA6227AA_AS	85	2.3.3	Asia
SRR1645842	Salmonella Paratyphi A	Acute Infection	Acute Infection	2012	SRR1645842	2.2	SAL_JA6226AA_AS	85	2.3.4	N/A
SRR14022462	Salmonella Paratyphi A	Carried Infection	Convalescent Carriage	2012	SRR14022462	4.1	SAL_OC2178AA_AS	85	1.2.2	Unknown
SRR1635074	Salmonella Paratyphi A	Acute Infection	Acute Infection	2012	SRR1635074	2.2	SAL_JA6243AA_AS	85	2.3.3	Asia
SRR11231012	Salmonella Paratyphi A	Carried Infection	Chronic Carriage	2008	SRR11231012	4.1	SAL_CC3982AA_AS	85	2.3.4	Unknown
SRR1645360	Salmonella Paratyphi A	Acute Infection	Acute Infection	2012	SRR1645360	2.2	SAL_JA6235AA_AS	129	2.4.2	Asia
SRR1645356	Salmonella Paratyphi A	Acute Infection	Acute Infection	2012	SRR1645356	2.2	SAL_JA6236AA_AS	85	2.3.3	Asia
SRR1645469	Salmonella Paratyphi A	Acute Infection	Acute Infection	2012	SRR1645469	2.2	SAL_JA6232AA_AS	85	2.3	Asia
SRR1646067	Salmonella Paratyphi A	Acute Infection	Acute Infection	2012	SRR1646067	2.2	SAL_JA6221AA_AS	129	2.4.6	Asia
SRR13970206	Salmonella Paratyphi A	Acute Infection	Acute Infection	2004	SRR13970206	4.1	SAL_OC0274AA_AS	85	2.3.2	Asia
SRR1645470	Salmonella Paratyphi A	Acute Infection	Acute Infection	2012	SRR1645470	2.2	SAL_JA6231AA_AS	85	2.3.2	Asia
SRR8098423	Salmonella Paratyphi A	Carried Infection	Convalescent Carriage	2018	SRR8098423	4	SAL_FB1100AA_AS	85	2.3.3	Asia
SRR13969391	Salmonella Paratyphi A	Carried Infection	Convalescent Carriage	2004	SRR13969391	4.1	SAL_OC0247AA_AS	85	2.3	Asia
SRR5985845	Salmonella Paratyphi A	Acute Infection	Acute Infection	2015	SRR5985845	3.61	SAL_UA8425AA_AS	85	2.3.3	Asia
SRR14071866	Salmonella Paratyphi A	Carried Infection	Convalescent Carriage	2013	SRR14071866	4.1	SAL_OC3296AA_AS	85	2.3.3	Asia
SRR14071863	Salmonella Paratyphi A	Carried Infection	Convalescent Carriage	2013	SRR14071863	4.1	SAL_PC3801AA_AS	129	2.4.7	Asia
SRR1958013	Salmonella Paratyphi A	Acute Infection	Acute Infection	2014	SRR1958013	2.2	SAL_JA6310AA_AS	129	2.4.1	Asia
SRR22852986	Salmonella Paratyphi A	Carried Infection	Convalescent Carriage	2014	SRR22852986	5	SAL_ZC2853AA_AS	85	2.3.4	Asia
SRR3048984	Salmonella Paratyphi A	Acute Infection	Acute Infection	2015	SRR3048984	3.32	SAL_KA1303AA_AS	129	2.4.2	Asia
SRR1967944	Salmonella Paratyphi A	Carried Infection	Convalescent Carriage	2014	SRR1967944	2.2	SAL_IA8627AA_AS	85	2.3.1	Asia
SRR3049469	Salmonella Paratyphi A	Acute Infection	Acute Infection	2014	SRR3049469	3.32	SAL_KA0834AA_AS	129	2.4.4	Asia
SRR1957891	Salmonella Paratyphi A	Acute Infection	Acute Infection	2014	SRR1957891	2.2	SAL_JA6312AA_AS	85	2.3.3	N/A
SRR1970166	Salmonella Paratyphi A	Acute Infection	Acute Infection	2014	SRR1970166	2.2	SAL_IA7590AA_AS	129	2.4.4	Asia
SRR1965396	Salmonella Paratyphi A	Acute Infection	Acute Infection	2014	SRR1965396	2.2	SAL_IA9314AA_AS	129	2.4.2	Asia
SRR1967182	Salmonella Paratyphi A	Acute Infection	Acute Infection	2014	SRR1967182	2.2	SAL_IA8837AA_AS	129	2.4.2	Asia
SRR1965674	Salmonella Paratyphi A	Acute Infection	Acute Infection	2014	SRR1965674	2.2	SAL_IA9240AA_AS	129	2.4.5	Asia
SRR3048563	Salmonella Paratyphi A	Acute Infection	Acute Infection	2014	SRR3048563	3.32	SAL_KA1590AA_AS	85	2.3	N/A
SRR1966484	Salmonella Paratyphi A	Acute Infection	Acute Infection	2014	SRR1966484	2.2	SAL_IA9011AA_AS	129	2.4.2	Asia
SRR1967908	Salmonella Paratyphi A	Carried Infection	Convalescent Carriage	2014	SRR1967908	2.2	SAL_IA8641AA_AS	129	2.4.2	Asia
SRR1968581	Salmonella Paratyphi A	Acute Infection	Acute Infection	2014	SRR1968581	2.2	SAL_IA8445AA_AS	85	2.3.2	Asia
SRR1958366	Salmonella Paratyphi A	Acute Infection	Acute Infection	2014	SRR1958366	2.2	SAL_JA6302AA_AS	85	2.3	N/A
SRR1958624	Salmonella Paratyphi A	Acute Infection	Acute Infection	2014	SRR1958624	2.2	SAL_JA6297AA_AS	129	2.4.5	Asia
SRR1966792	Salmonella Paratyphi A	Acute Infection	Acute Infection	2014	SRR1966792	2.2	SAL_IA8934AA_AS	129	2.4.2	Asia
SRR3049812	Salmonella Paratyphi A	Acute Infection	Acute Infection	2014	SRR3049812	3.32	SAL_KA0544AA_AS	129	2.4.1	N/A
SRR1958334	Salmonella Paratyphi A	Acute Infection	Acute Infection	2014	SRR1958334	2.2	SAL_JA6304AA_AS	129	2.4.5	Asia
SRR1968862	Salmonella Paratyphi A	Acute Infection	Acute Infection	2014	SRR1968862	2.2	SAL_IA8246AA_AS	85	2.3.3	Asia
SRR1969073	Salmonella Paratyphi A	Acute Infection	Acute Infection	2014	SRR1969073	2.2	SAL_IA8075AA_AS	85	2.3.3	Asia
SRR1970304	Salmonella Paratyphi A	Acute Infection	Acute Infection	2014	SRR1970304	2.2	SAL_IA7547AA_AS	85	2.3.3	Asia
SRR3049748	Salmonella Paratyphi A	Acute Infection	Acute Infection	2014	SRR3049748	3.32	SAL_KA0592AA_AS	129	2.4.1	Asia
SRR3049858	Salmonella Paratyphi A	Acute Infection	Acute Infection	2014	SRR3049858	3.32	SAL_KA0501AA_AS	129	2.4.5	Asia
SRR1967770	Salmonella Paratyphi A	Acute Infection	Acute Infection	2014	SRR1967770	2.2	SAL_IA8675AA_AS	129	2.4.1	Asia
SRR3049165	Salmonella Paratyphi A	Acute Infection	Acute Infection	2014	SRR3049165	3.32	SAL_KA1129AA_AS	85	2.3	Asia
SRR3049007	Salmonella Paratyphi A	Acute Infection	Acute Infection	2014	SRR3049007	3.32	SAL_KA1284AA_AS	85	2.3.3	Asia
SRR3049006	Salmonella Paratyphi A	Carried Infection	Convalescent Carriage	2014	SRR3049006	3.32	SAL_KA1285AA_AS	129	2.4.4	Asia
SRR3049096	Salmonella Paratyphi A	Acute Infection	Acute Infection	2014	SRR3049096	3.32	SAL_KA1198AA_AS	85	2.3	Asia
SRR3049538	Salmonella Paratyphi A	Acute Infection	Acute Infection	2014	SRR3049538	3.32	SAL_KA0767AA_AS	85	2.3.1	Asia
SRR1966714	Salmonella Paratyphi A	Acute Infection	Acute Infection	2014	SRR1966714	2.2	SAL_IA8955AA_AS	129	2.4.8	Asia
SRR1965296	Salmonella Paratyphi A	Acute Infection	Acute Infection	2014	SRR1965296	2.2	SAL_IA9346AA_AS	85	2.3.3	Asia
SRR1967021	Salmonella Paratyphi A	Acute Infection	Acute Infection	2014	SRR1967021	2.2	SAL_IA8868AA_AS	129	2.4	Asia
SRR3049470	Salmonella Paratyphi A	Acute Infection	Acute Infection	2014	SRR3049470	3.32	SAL_KA0833AA_AS	129	2.4.3	Asia
SRR1968996	Salmonella Paratyphi A	Acute Infection	Acute Infection	2014	SRR1968996	2.2	SAL_IA8146AA_AS	85	2.3.3	Asia
SRR1958621	Salmonella Paratyphi A	Acute Infection	Acute Infection	2014	SRR1958621	2.2	SAL_JA6298AA_AS	85	2.3.1	Asia
SRR1958400	Salmonella Paratyphi A	Acute Infection	Acute Infection	2014	SRR1958400	2.2	SAL_JA6301AA_AS	85	2.3.2	Asia
SRR1967815	Salmonella Paratyphi A	Acute Infection	Acute Infection	2014	SRR1967815	2.2	SAL_IA8665AA_AS	129	2.4.5	Asia
SRR1968229	Salmonella Paratyphi A	Acute Infection	Acute Infection	2014	SRR1968229	2.2	SAL_IA8545AA_AS	129	2.4	Asia
SRR17038762	Salmonella Paratyphi A	Acute Infection	Acute Infection	2021	SRR17038762	4.1	SAL_SC8600AA_AS	129	2.4.5	Asia
SRR1968016	Salmonella Paratyphi A	Acute Infection	Acute Infection	2014	SRR1968016	2.2	SAL_IA8607AA_AS	85	2.3.3	Asia
SRR1966679	Salmonella Paratyphi A	Acute Infection	Acute Infection	2014	SRR1966679	2.2	SAL_IA8961AA_AS	85	2.3	Asia
SRR10404547	Salmonella Paratyphi A	Acute Infection	Acute Infection	2019	SRR10404547	4.1	SAL_UB0268AA_AS	85	2.3.1	Asia
SRR1969501	Salmonella Paratyphi A	Acute Infection	Acute Infection	2014	SRR1969501	2.2	SAL_IA7870AA_AS	85	2.3.3	Asia
SRR1958672	Salmonella Paratyphi A	Acute Infection	Acute Infection	2014	SRR1958672	2.2	SAL_JA6296AA_AS	129	2.4.2	Unknown
SRR1968104	Salmonella Paratyphi A	Acute Infection	Acute Infection	2014	SRR1968104	2.2	SAL_IA8580AA_AS	85	2.3.3	Asia
SRR1967116	Salmonella Paratyphi A	Acute Infection	Acute Infection	2014	SRR1967116	2.2	SAL_IA8846AA_AS	85	2.3.3	Asia
SRR1965939	Salmonella Paratyphi A	Acute Infection	Acute Infection	2014	SRR1965939	2.2	SAL_IA9171AA_AS	85	2.3.2	Asia
SRR1967684	Salmonella Paratyphi A	Acute Infection	Acute Infection	2014	SRR1967684	2.2	SAL_IA8706AA_AS	85	2.3.3	Asia
SRR1963436	Salmonella Paratyphi A	Acute Infection	Acute Infection	2014	SRR1963436	2.2	SAL_JA6281AA_AS	129	2.4.2	Asia
SRR1963116	Salmonella Paratyphi A	Acute Infection	Acute Infection	2014	SRR1963116	2.2	SAL_JA6284AA_AS	1939	2.0.1	Asia
SRR1959262	Salmonella Paratyphi A	Acute Infection	Acute Infection	2014	SRR1959262	2.2	SAL_JA6294AA_AS	129	2.4.2	Asia
SRR1967350	Salmonella Paratyphi A	Acute Infection	Acute Infection	2014	SRR1967350	2.2	SAL_IA8799AA_AS	129	2.4.4	Asia
SRR1965748	Salmonella Paratyphi A	Acute Infection	Acute Infection	2014	SRR1965748	2.2	SAL_IA9220AA_AS	129	2.4.2	Asia
SRR3048781	Salmonella Paratyphi A	Acute Infection	Acute Infection	2014	SRR3048781	3.32	SAL_KA1491AA_AS	129	2.4.4	Asia
SRR1966698	Salmonella Paratyphi A	Acute Infection	Acute Infection	2014	SRR1966698	2.2	SAL_IA8959AA_AS	85	1.2.2	Asia
SRR1965539	Salmonella Paratyphi A	Acute Infection	Acute Infection	2014	SRR1965539	2.2	SAL_IA9276AA_AS	129	2.4.3	Asia
SRR1968155	Salmonella Paratyphi A	Acute Infection	Acute Infection	2014	SRR1968155	2.2	SAL_IA8561AA_AS	85	2.3.3	Asia
SRR1969442	Salmonella Paratyphi A	Acute Infection	Acute Infection	2014	SRR1969442	2.2	SAL_IA7901AA_AS	129	2.4.3	Asia
SRR3049025	Salmonella Paratyphi A	Acute Infection	Acute Infection	2014	SRR3049025	3.32	SAL_KA1267AA_AS	129	2.4.1	Asia
SRR1958082	Salmonella Paratyphi A	Acute Infection	Acute Infection	2014	SRR1958082	2.2	SAL_JA6308AA_AS	85	2.3.3	Asia
SRR1969529	Salmonella Paratyphi A	Acute Infection	Acute Infection	2014	SRR1969529	2.2	SAL_IA7861AA_AS	85	2.3.3	Asia
SRR1958562	Salmonella Paratyphi A	Acute Infection	Acute Infection	2014	SRR1958562	2.2	SAL_JA6299AA_AS	129	2.4.5	Asia
SRR1957925	Salmonella Paratyphi A	Acute Infection	Acute Infection	2014	SRR1957925	2.2	SAL_JA6311AA_AS	85	2.3.3	Asia
SRR1965169	Salmonella Paratyphi A	Acute Infection	Acute Infection	2014	SRR1965169	2.2	SAL_JA6275AA_AS	129	2.4.3	Asia
SRR1968902	Salmonella Paratyphi A	Acute Infection	Acute Infection	2014	SRR1968902	2.2	SAL_IA8229AA_AS	85	2.3.2	Asia
SRR1970238	Salmonella Paratyphi A	Acute Infection	Acute Infection	2014	SRR1970238	2.2	SAL_IA7567AA_AS	129	2.4.2	Asia
SRR1958066	Salmonella Paratyphi A	Acute Infection	Acute Infection	2014	SRR1958066	2.2	SAL_JA6309AA_AS	129	2.4	Asia
SRR1965063	Salmonella Paratyphi A	Acute Infection	Acute Infection	2014	SRR1965063	2.2	SAL_JA6277AA_AS	85	2.3.3	Asia
SRR1958122	Salmonella Paratyphi A	Acute Infection	Acute Infection	2014	SRR1958122	2.2	SAL_JA6307AA_AS	85	2.3	Asia
SRR1959388	Salmonella Paratyphi A	Acute Infection	Acute Infection	2014	SRR1959388	2.2	SAL_JA6292AA_AS	85	2.3	Asia
SRR1962295	Salmonella Paratyphi A	Acute Infection	Acute Infection	2014	SRR1962295	2.2	SAL_JA6286AA_AS	129	2.4.8	Asia
SRR22852974	Salmonella Paratyphi A	Carried Infection	Convalescent Carriage	2014	SRR22852974	5	SAL_ZC2865AA_AS	129	2.4.5	Asia
SRR1967567	Salmonella Paratyphi A	Acute Infection	Acute Infection	2014	SRR1967567	2.2	SAL_IA8735AA_AS	85	2.3.3	Asia
SRR7998236	Salmonella Paratyphi A	Acute Infection	Acute Infection	2016	SRR7998236	4	SAL_EB8879AA_AS	85	2.3.3	Asia
SRR1970002	Salmonella Paratyphi A	Acute Infection	Acute Infection	2014	SRR1970002	2.2	SAL_IA7640AA_AS	85	2.3.4	Asia
SRR13971921	Salmonella Paratyphi A	Acute Infection	Acute Infection	2004	SRR13971921	4.1	SAL_OC0229AA_AS	129	2.4.2	N/A
SRR1960046	Salmonella Paratyphi A	Acute Infection	Acute Infection	2014	SRR1960046	2.2	SAL_JA6291AA_AS	129	2.4.6	Asia
SRR1959407	Salmonella Paratyphi A	Acute Infection	Acute Infection	2014	SRR1959407	2.2	SAL_JA6290AA_AS	85	2.3.1	Asia
SRR1963489	Salmonella Paratyphi A	Carried Infection	Temporary Carriage	2014	SRR1963489	2.2	SAL_JA6280AA_AS	85	2.3.2	N/A
SRR1960306	Salmonella Paratyphi A	Acute Infection	Acute Infection	2015	SRR1960306	2.2	SAL_JA6289AA_AS	85	2.3	N/A
SRR1959368	Salmonella Paratyphi A	Acute Infection	Acute Infection	2015	SRR1959368	2.2	SAL_JA6293AA_AS	85	2.3.2	Asia
SRR1968271	Salmonella Paratyphi A	Acute Infection	Acute Infection	2015	SRR1968271	2.2	SAL_IA8536AA_AS	129	2.4.6	Asia
SRR3048755	Salmonella Paratyphi A	Acute Infection	Acute Infection	2015	SRR3048755	3.32	SAL_KA1514AA_AS	85	2.3.2	Asia
SRR3048871	Salmonella Paratyphi A	Acute Infection	Acute Infection	2015	SRR3048871	3.32	SAL_KA1404AA_AS	85	2.3.3	Asia
SRR3049131	Salmonella Paratyphi A	Acute Infection	Acute Infection	2015	SRR3049131	3.32	SAL_KA1163AA_AS	85	2.3.2	Asia
SRR3049768	Salmonella Paratyphi A	Acute Infection	Acute Infection	2015	SRR3049768	3.32	SAL_KA0579AA_AS	129	2.4.4	N/A
SRR1966999	Salmonella Paratyphi A	Acute Infection	Acute Infection	2015	SRR1966999	2.2	SAL_IA8873AA_AS	85	2.3.2	Asia
SRR1967509	Salmonella Paratyphi A	Acute Infection	Acute Infection	2015	SRR1967509	2.2	SAL_IA8750AA_AS	129	2.4.4	Asia
SRR1968371	Salmonella Paratyphi A	Acute Infection	Acute Infection	2015	SRR1968371	2.2	SAL_IA8513AA_AS	129	2.4.1	Asia
SRR1968769	Salmonella Paratyphi A	Acute Infection	Acute Infection	2015	SRR1968769	2.2	SAL_IA8373AA_AS	85	2.3.4	Asia
SRR1968537	Salmonella Paratyphi A	Acute Infection	Acute Infection	2015	SRR1968537	2.2	SAL_IA8458AA_AS	129	2.4.1	Asia
SRR1965452	Salmonella Paratyphi A	Acute Infection	Acute Infection	2015	SRR1965452	2.2	SAL_IA9302AA_AS	129	2.4.4	Asia
SRR1965164	Salmonella Paratyphi A	Acute Infection	Acute Infection	2015	SRR1965164	2.2	SAL_JA6274AA_AS	85	2.3.2	Asia
SRR1966751	Salmonella Paratyphi A	Acute Infection	Acute Infection	2015	SRR1966751	2.2	SAL_IA8943AA_AS	85	2.3.3	Asia
SRR1968591	Salmonella Paratyphi A	Acute Infection	Acute Infection	2015	SRR1968591	2.2	SAL_IA8440AA_AS	129	2.4.3	Asia
SRR1970061	Salmonella Paratyphi A	Acute Infection	Acute Infection	2015	SRR1970061	2.2	SAL_IA7615AA_AS	85	2.3.4	Asia
SRR1968029	Salmonella Paratyphi A	Acute Infection	Acute Infection	2015	SRR1968029	2.2	SAL_IA8603AA_AS	85	2.3.3	Asia
SRR3049328	Salmonella Paratyphi A	Acute Infection	Acute Infection	2015	SRR3049328	3.32	SAL_KA0969AA_AS	129	2.4.1	Asia
SRR1966286	Salmonella Paratyphi A	Acute Infection	Acute Infection	2015	SRR1966286	2.2	SAL_IA9067AA_AS	129	2.4.8	Asia
SRR3049681	Salmonella Paratyphi A	Acute Infection	Acute Infection	2015	SRR3049681	3.32	SAL_KA0644AA_AS	85	2.3.4	Asia
SRR1970040	Salmonella Paratyphi A	Acute Infection	Acute Infection	2015	SRR1970040	2.2	SAL_IA7625AA_AS	129	2.4.1	Asia
SRR1968601	Salmonella Paratyphi A	Acute Infection	Acute Infection	2015	SRR1968601	2.2	SAL_IA8434AA_AS	85	1.2.2	N/A
SRR1966251	Salmonella Paratyphi A	Acute Infection	Acute Infection	2015	SRR1966251	2.2	SAL_IA9079AA_AS	85	2.3	Asia
SRR3049558	Salmonella Paratyphi A	Acute Infection	Acute Infection	2015	SRR3049558	3.32	SAL_KA0748AA_AS	85	2.3.2	Asia
SRR1967359	Salmonella Paratyphi A	Acute Infection	Acute Infection	2015	SRR1967359	2.2	SAL_IA8797AA_AS	85	2.3.3	Asia
SRR3049962	Salmonella Paratyphi A	Acute Infection	Acute Infection	2015	SRR3049962	3.32	SAL_KA0414AA_AS	129	2.4.8	Asia
SRR3049326	Salmonella Paratyphi A	Acute Infection	Acute Infection	2015	SRR3049326	3.32	SAL_KA0971AA_AS	85	1.2.2	Asia
SRR1968448	Salmonella Paratyphi A	Acute Infection	Acute Infection	2015	SRR1968448	2.2	SAL_IA8483AA_AS	85	2.3.4	N/A
SRR5990296	Salmonella Paratyphi A	Acute Infection	Acute Infection	2015	SRR5990296	3.61	SAL_UA8818AA_AS	129	2.4.5	Asia
SRR5985844	Salmonella Paratyphi A	Acute Infection	Acute Infection	2015	SRR5985844	3.61	SAL_UA8424AA_AS	85	2.3.3	Asia
SRR5990040	Salmonella Paratyphi A	Acute Infection	Acute Infection	2015	SRR5990040	3.61	SAL_UA8801AA_AS	85	2.3.1	Asia
SRR5985840	Salmonella Paratyphi A	Acute Infection	Acute Infection	2015	SRR5985840	3.61	SAL_UA8420AA_AS	129	2.4.5	Asia
SRR5990008	Salmonella Paratyphi A	Acute Infection	Acute Infection	2015	SRR5990008	3.61	SAL_UA8777AA_AS	129	2.4.5	Asia
SRR5985809	Salmonella Paratyphi A	Acute Infection	Acute Infection	2015	SRR5985809	3.61	SAL_UA8401AA_AS	85	2.3.4	Asia
SRR5990051	Salmonella Paratyphi A	Acute Infection	Acute Infection	2015	SRR5990051	3.61	SAL_UA8812AA_AS	85	2.3.3	Asia
SRR5985848	Salmonella Paratyphi A	Acute Infection	Acute Infection	2015	SRR5985848	3.61	SAL_UA8428AA_AS	129	2.4.5	Asia
SRR5990050	Salmonella Paratyphi A	Acute Infection	Acute Infection	2015	SRR5990050	3.61	SAL_UA8811AA_AS	129	2.4.5	N/A
SRR5989296	Salmonella Paratyphi A	Acute Infection	Acute Infection	2015	SRR5989296	3.61	SAL_UA8708AA_AS	129	2.4.1	Asia
SRR8738282	Salmonella Paratyphi A	Acute Infection	Acute Infection	2015	SRR8738282	4	SAL_KB6127AA_AS	129	2.4.1	Asia
SRR5989288	Salmonella Paratyphi A	Acute Infection	Acute Infection	2015	SRR5989288	3.61	SAL_UA8700AA_AS	85	2.3.3	Asia
SRR5990045	Salmonella Paratyphi A	Acute Infection	Acute Infection	2015	SRR5990045	3.61	SAL_UA8806AA_AS	85	2.3.4	Asia
SRR5985836	Salmonella Paratyphi A	Acute Infection	Acute Infection	2015	SRR5985836	3.61	SAL_UA8416AA_AS	129	2.4.5	Asia
SRR5990293	Salmonella Paratyphi A	Acute Infection	Acute Infection	2015	SRR5990293	3.61	SAL_UA8816AA_AS	85	2.3.3	Asia
SRR3322740	Salmonella Paratyphi A	Acute Infection	Acute Infection	2015	SRR3322740	3.41	SAL_KA8576AA_AS	129	2.4.2	Asia
SRR7349119	Salmonella Paratyphi A	Acute Infection	Acute Infection	2015	SRR7349119	4	SAL_BB6388AA_AS	85	2.3.3	Asia
SRR5990013	Salmonella Paratyphi A	Acute Infection	Acute Infection	2015	SRR5990013	3.61	SAL_UA8780AA_AS	129	2.4.5	Asia
SRR5985847	Salmonella Paratyphi A	Acute Infection	Acute Infection	2015	SRR5985847	3.61	SAL_UA8427AA_AS	85	2.3.3	Asia
SRR3286712	Salmonella Paratyphi A	Acute Infection	Acute Infection	2015	SRR3286712	3.41	SAL_KA7965AA_AS	85	2.3.4	Asia
SRR5990032	Salmonella Paratyphi A	Acute Infection	Acute Infection	2015	SRR5990032	3.61	SAL_UA8793AA_AS	85	2.3	Asia
SRR5989248	Salmonella Paratyphi A	Acute Infection	Acute Infection	2015	SRR5989248	3.61	SAL_UA8693AA_AS	129	2.4.7	Asia
SRR5985820	Salmonella Paratyphi A	Acute Infection	Acute Infection	2015	SRR5985820	3.61	SAL_UA8410AA_AS	129	2.4.2	Asia
SRR5985832	Salmonella Paratyphi A	Acute Infection	Acute Infection	2015	SRR5985832	3.61	SAL_UA8412AA_AS	129	2.4.4	N/A
SRR5989315	Salmonella Paratyphi A	Acute Infection	Acute Infection	2015	SRR5989315	3.61	SAL_UA8727AA_AS	85	2.3.3	Asia
SRR5985853	Salmonella Paratyphi A	Acute Infection	Acute Infection	2015	SRR5985853	3.61	SAL_UA8432AA_AS	85	2.3	Asia
SRR3322999	Salmonella Paratyphi A	Carried Infection	Convalescent Carriage	2015	SRR3322999	3.41	SAL_KA8619AA_AS	85	2.3.2	Asia
SRR5990037	Salmonella Paratyphi A	Acute Infection	Acute Infection	2015	SRR5990037	3.61	SAL_UA8798AA_AS	85	2.3	Africa
SRR7369068	Salmonella Paratyphi A	Acute Infection	Acute Infection	2015	SRR7369068	4	SAL_BB7911AA_AS	85	2.3.2	Asia
SRR5990022	Salmonella Paratyphi A	Acute Infection	Acute Infection	2015	SRR5990022	3.61	SAL_UA8784AA_AS	129	2.4.2	Asia
SRR5990334	Salmonella Paratyphi A	Acute Infection	Acute Infection	2015	SRR5990334	3.61	SAL_UA8819AA_AS	85	2.3	Asia
SRR5989287	Salmonella Paratyphi A	Acute Infection	Acute Infection	2015	SRR5989287	3.61	SAL_UA8699AA_AS	85	2.3.3	Asia
SRR5985856	Salmonella Paratyphi A	Acute Infection	Acute Infection	2015	SRR5985856	3.61	SAL_UA8435AA_AS	129	2.4.1	Asia
SRR5990009	Salmonella Paratyphi A	Acute Infection	Acute Infection	2015	SRR5990009	3.61	SAL_UA8778AA_AS	85	2.3.3	Asia
SRR3322209	Salmonella Paratyphi A	Acute Infection	Acute Infection	2015	SRR3322209	3.41	SAL_KA8316AA_AS	129	2.4.2	Asia
SRR5193490	Salmonella Paratyphi A	Acute Infection	Acute Infection	2015	SRR5193490	3.61	SAL_PA9847AA_AS	129	2.4.5	Asia
SRR5985857	Salmonella Paratyphi A	Acute Infection	Acute Infection	2015	SRR5985857	3.61	SAL_UA8436AA_AS	85	2.3.3	N/A
SRR5990042	Salmonella Paratyphi A	Acute Infection	Acute Infection	2015	SRR5990042	3.61	SAL_UA8803AA_AS	129	2.4.1	Asia
SRR11142730	Salmonella Paratyphi A	Acute Infection	Acute Infection	2016	SRR11142730	4.1	SAL_BC4575AA_AS	85	2.3.3	Unknown
SRR5989999	Salmonella Paratyphi A	Acute Infection	Acute Infection	2015	SRR5989999	3.61	SAL_UA8770AA_AS	129	2.4.3	Asia
SRR5990000	Salmonella Paratyphi A	Acute Infection	Acute Infection	2015	SRR5990000	3.61	SAL_UA8771AA_AS	85	1.2.2	Asia
SRR5990002	Salmonella Paratyphi A	Acute Infection	Acute Infection	2015	SRR5990002	3.61	SAL_UA8773AA_AS	129	2.4	Asia
SRR5985816	Salmonella Paratyphi A	Acute Infection	Acute Infection	2015	SRR5985816	3.61	SAL_UA8407AA_AS	85	2.3.2	Asia
SRR5990047	Salmonella Paratyphi A	Acute Infection	Acute Infection	2015	SRR5990047	3.61	SAL_UA8808AA_AS	129	2.4.5	Asia
SRR5985858	Salmonella Paratyphi A	Acute Infection	Acute Infection	2015	SRR5985858	3.61	SAL_UA8437AA_AS	129	2.4.5	Asia
SRR5989251	Salmonella Paratyphi A	Acute Infection	Acute Infection	2015	SRR5989251	3.61	SAL_UA8696AA_AS	129	2.4.5	Asia
SRR5990028	Salmonella Paratyphi A	Acute Infection	Acute Infection	2015	SRR5990028	3.61	SAL_UA8790AA_AS	85	2.3.3	Asia
SRR5985850	Salmonella Paratyphi A	Acute Infection	Acute Infection	2015	SRR5985850	3.61	SAL_UA8430AA_AS	85	2.3.3	Asia
SRR5990049	Salmonella Paratyphi A	Acute Infection	Acute Infection	2015	SRR5990049	3.61	SAL_UA8810AA_AS	85	2.3.4	Asia
SRR5216211	Salmonella Paratyphi A	Acute Infection	Acute Infection	2015	SRR5216211	3.61	SAL_QA2126AA_AS	85	2.3.3	Asia
SRR5990048	Salmonella Paratyphi A	Acute Infection	Acute Infection	2015	SRR5990048	3.61	SAL_UA8809AA_AS	85	2.3.3	Asia
SRR5985834	Salmonella Paratyphi A	Acute Infection	Acute Infection	2015	SRR5985834	3.61	SAL_UA8414AA_AS	85	2.3.4	Asia
SRR5989312	Salmonella Paratyphi A	Acute Infection	Acute Infection	2015	SRR5989312	3.61	SAL_UA8724AA_AS	129	2.4.4	Asia
SRR5989318	Salmonella Paratyphi A	Acute Infection	Acute Infection	2015	SRR5989318	3.61	SAL_UA8730AA_AS	129	2.4.5	Asia
SRR5990035	Salmonella Paratyphi A	Acute Infection	Acute Infection	2015	SRR5990035	3.61	SAL_UA8796AA_AS	85	2.3.3	Asia
SRR5985859	Salmonella Paratyphi A	Acute Infection	Acute Infection	2015	SRR5985859	3.61	SAL_UA8438AA_AS	85	1.2.2	Asia
SRR5990024	Salmonella Paratyphi A	Acute Infection	Acute Infection	2015	SRR5990024	3.61	SAL_UA8786AA_AS	85	2.3.3	Asia
SRR5989295	Salmonella Paratyphi A	Acute Infection	Acute Infection	2015	SRR5989295	3.61	SAL_UA8707AA_AS	129	2.4.4	Asia
SRR5985819	Salmonella Paratyphi A	Acute Infection	Acute Infection	2015	SRR5985819	3.61	SAL_UA8409AA_AS	85	2.3.4	Asia
SRR5985810	Salmonella Paratyphi A	Acute Infection	Acute Infection	2015	SRR5985810	3.61	SAL_UA8402AA_AS	85	2.3.3	Asia
SRR5985849	Salmonella Paratyphi A	Acute Infection	Acute Infection	2015	SRR5985849	3.61	SAL_UA8429AA_AS	129	2.4.2	Asia
SRR5985835	Salmonella Paratyphi A	Acute Infection	Acute Infection	2015	SRR5985835	3.61	SAL_UA8415AA_AS	85	2.3.1	Asia
SRR7495484	Salmonella Paratyphi A	Acute Infection	Acute Infection	2015	SRR7495484	4	SAL_CB5666AA_AS	129	2.4.4	Asia
SRR8703603	Salmonella Paratyphi A	Acute Infection	Acute Infection	2015	SRR8703603	4	SAL_KB2804AA_AS	129	2.4.3	Asia
SRR8706127	Salmonella Paratyphi A	Acute Infection	Acute Infection	2015	SRR8706127	4	SAL_KB3418AA_AS	85	2.3.3	Asia
SRR7349355	Salmonella Paratyphi A	Acute Infection	Acute Infection	2015	SRR7349355	4	SAL_BB6611AA_AS	85	2.3	Asia
SRR8701043	Salmonella Paratyphi A	Acute Infection	Acute Infection	2015	SRR8701043	4	SAL_KB2706AA_AS	85	2.3.2	Asia
SRR7911396	Salmonella Paratyphi A	Acute Infection	Acute Infection	2015	SRR7911396	4	SAL_EB6720AA_AS	1939	2.0.1	Asia
SRR8701082	Salmonella Paratyphi A	Acute Infection	Acute Infection	2015	SRR8701082	4	SAL_KB2733AA_AS	129	2.4.2	Asia
SRR7284493	Salmonella Paratyphi A	Acute Infection	Acute Infection	2015	SRR7284493	4	SAL_BB3422AA_AS	85	2.3.2	Asia
SRR5989321	Salmonella Paratyphi A	Acute Infection	Acute Infection	2015	SRR5989321	3.61	SAL_UA8733AA_AS	129	2.4.2	Asia
SRR5194329	Salmonella Paratyphi A	Acute Infection	Acute Infection	2015	SRR5194329	3.61	SAL_QA0685AA_AS	85	2.3.2	Asia
SRR7416121	Salmonella Paratyphi A	Acute Infection	Acute Infection	2015	SRR7416121	4	SAL_BB9245AA_AS	85	2.3.2	Asia
SRR7292761	Salmonella Paratyphi A	Acute Infection	Acute Infection	2015	SRR7292761	4	SAL_BB4366AA_AS	129	2.4.5	Asia
SRR7841593	Salmonella Paratyphi A	Acute Infection	Acute Infection	2016	SRR7841593	4	SAL_EB0661AA_AS	85	2.3.3	Asia
SRR5990295	Salmonella Paratyphi A	Acute Infection	Acute Infection	2016	SRR5990295	3.61	SAL_UA8817AA_AS	85	2.3.2	Asia
SRR7444054	Salmonella Paratyphi A	Acute Infection	Acute Infection	2016	SRR7444054	4	SAL_CB1162AA_AS	85	2.3.3	Asia
SRR8704977	Salmonella Paratyphi A	Acute Infection	Acute Infection	2016	SRR8704977	4	SAL_KB3228AA_AS	129	2.4.3	Asia
SRR7251556	Salmonella Paratyphi A	Carried Infection	Convalescent Carriage	2016	SRR7251556	4	SAL_BB2010AA_AS	129	2.4	Asia
SRR8701098	Salmonella Paratyphi A	Acute Infection	Acute Infection	2016	SRR8701098	4	SAL_KB2748AA_AS	85	2.3.3	Asia
SRR8717169	Salmonella Paratyphi A	Acute Infection	Acute Infection	2016	SRR8717169	4	SAL_KB4084AA_AS	85	2.3.3	Asia
SRR7292940	Salmonella Paratyphi A	Acute Infection	Acute Infection	2016	SRR7292940	4	SAL_BB4501AA_AS	129	2.4.4	Asia
SRR7369101	Salmonella Paratyphi A	Acute Infection	Acute Infection	2016	SRR7369101	4	SAL_BB7944AA_AS	129	2.4.4	Asia
SRR7310332	Salmonella Paratyphi A	Acute Infection	Acute Infection	2016	SRR7310332	4	SAL_BB5447AA_AS	129	2.4.4	Asia
SRR8703600	Salmonella Paratyphi A	Acute Infection	Acute Infection	2016	SRR8703600	4	SAL_KB2803AA_AS	85	2.3.2	Asia
SRR7187225	Salmonella Paratyphi A	Acute Infection	Acute Infection	2016	SRR7187225	4	SAL_AB9319AA_AS	85	2.3.2	Asia
SRR7408367	Salmonella Paratyphi A	Acute Infection	Acute Infection	2016	SRR7408367	4	SAL_BB8557AA_AS	129	2.4.7	Asia
SRR7457920	Salmonella Paratyphi A	Acute Infection	Acute Infection	2016	SRR7457920	4	SAL_CB2361AA_AS	85	2.3.4	Asia
SRR7359576	Salmonella Paratyphi A	Acute Infection	Acute Infection	2016	SRR7359576	4	SAL_BB7627AA_AS	129	2.4.3	Asia
SRR7402048	Salmonella Paratyphi A	Acute Infection	Acute Infection	2016	SRR7402048	4	SAL_BB8198AA_AS	85	2.3.3	Europe
SRR8698052	Salmonella Paratyphi A	Acute Infection	Acute Infection	2016	SRR8698052	4	SAL_KB2133AA_AS	85	2.3.3	Unknown
SRR5193583	Salmonella Paratyphi A	Acute Infection	Acute Infection	2016	SRR5193583	3.61	SAL_PA9938AA_AS	129	2.4.3	Asia
SRR7350735	Salmonella Paratyphi A	Acute Infection	Acute Infection	2016	SRR7350735	4	SAL_BB6822AA_AS	129	2.4.4	Asia
SRR8698404	Salmonella Paratyphi A	Acute Infection	Acute Infection	2016	SRR8698404	4	SAL_KB2248AA_AS	85	2.3.3	Asia
SRR7879543	Salmonella Paratyphi A	Acute Infection	Acute Infection	2016	SRR7879543	4	SAL_EB3678AA_AS	85	2.3.2	Asia
SRR7298379	Salmonella Paratyphi A	Acute Infection	Acute Infection	2016	SRR7298379	4	SAL_BB4911AA_AS	85	1.2.2	Asia
SRR7533394	Salmonella Paratyphi A	Acute Infection	Acute Infection	2016	SRR7533394	4	SAL_DB0027AA_AS	129	2.4.5	Asia
SRR7310575	Salmonella Paratyphi A	Acute Infection	Acute Infection	2016	SRR7310575	4	SAL_BB5521AA_AS	85	2.3.3	Asia
SRR7414999	Salmonella Paratyphi A	Acute Infection	Acute Infection	2016	SRR7414999	4	SAL_BB9103AA_AS	85	2.3.3	Asia
SRR7350831	Salmonella Paratyphi A	Acute Infection	Acute Infection	2016	SRR7350831	4	SAL_BB6934AA_AS	85	1.2.2	N/A
SRR5983007	Salmonella Paratyphi A	Acute Infection	Acute Infection	2016	SRR5983007	3.61	SAL_UA8339AA_AS	85	2.3.3	Asia
SRR7090660	Salmonella Paratyphi A	Acute Infection	Acute Infection	2016	SRR7090660	4	SAL_AB5622AA_AS	85	2.3.3	Asia
SRR5974895	Salmonella Paratyphi A	Acute Infection	Acute Infection	2016	SRR5974895	3.61	SAL_UA8161AA_AS	85	2.3.3	Asia
SRR7292641	Salmonella Paratyphi A	Acute Infection	Acute Infection	2016	SRR7292641	4	SAL_BB4288AA_AS	129	2.4.1	Asia
SRR7284314	Salmonella Paratyphi A	Acute Infection	Acute Infection	2016	SRR7284314	4	SAL_BB3270AA_AS	85	2.3.3	Asia
SRR5974896	Salmonella Paratyphi A	Acute Infection	Acute Infection	2016	SRR5974896	3.61	SAL_UA8162AA_AS	85	1.2.2	Asia
SRR5990043	Salmonella Paratyphi A	Acute Infection	Acute Infection	2016	SRR5990043	3.61	SAL_UA8804AA_AS	1938	2.4.2	Asia
SRR5985822	Salmonella Paratyphi A	Acute Infection	Acute Infection	2016	SRR5985822	3.61	SAL_UA8411AA_AS	129	2.4	Asia
SRR5990041	Salmonella Paratyphi A	Acute Infection	Acute Infection	2016	SRR5990041	3.61	SAL_UA8802AA_AS	85	2.3.2	Asia
SRR5989998	Salmonella Paratyphi A	Acute Infection	Acute Infection	2016	SRR5989998	3.61	SAL_UA8769AA_AS	85	2.3.2	Asia
SRR5985854	Salmonella Paratyphi A	Acute Infection	Acute Infection	2016	SRR5985854	3.61	SAL_UA8433AA_AS	129	2.4.5	Asia
SRR5990057	Salmonella Paratyphi A	Acute Infection	Acute Infection	2016	SRR5990057	3.61	SAL_UA8814AA_AS	85	2.3.3	Asia
SRR5983011	Salmonella Paratyphi A	Acute Infection	Acute Infection	2016	SRR5983011	3.61	SAL_UA8343AA_AS	85	2.3.4	Asia
SRR5985811	Salmonella Paratyphi A	Acute Infection	Acute Infection	2016	SRR5985811	3.61	SAL_UA8403AA_AS	129	2.4	Asia
SRR5985815	Salmonella Paratyphi A	Acute Infection	Acute Infection	2016	SRR5985815	3.61	SAL_UA8406AA_AS	129	2.4.6	Asia
SRR5985833	Salmonella Paratyphi A	Acute Infection	Acute Infection	2016	SRR5985833	3.61	SAL_UA8413AA_AS	85	2.3.3	Asia
SRR5989304	Salmonella Paratyphi A	Acute Infection	Acute Infection	2016	SRR5989304	3.61	SAL_UA8716AA_AS	129	2.4.5	Asia
SRR5874468	Salmonella Paratyphi A	Acute Infection	Acute Infection	2016	SRR5874468	3.61	SAL_UA2724AA_AS	85	2.3.4	Asia
SRR5990021	Salmonella Paratyphi A	Acute Infection	Acute Infection	2016	SRR5990021	3.61	SAL_UA8783AA_AS	85	2.3.3	Asia
SRR5985839	Salmonella Paratyphi A	Acute Infection	Acute Infection	2016	SRR5985839	3.61	SAL_UA8419AA_AS	129	2.4.7	N/A
SRR5989291	Salmonella Paratyphi A	Acute Infection	Acute Infection	2016	SRR5989291	3.61	SAL_UA8703AA_AS	129	2.4.2	Asia
SRR5990034	Salmonella Paratyphi A	Acute Infection	Acute Infection	2016	SRR5990034	3.61	SAL_UA8795AA_AS	85	2.3.3	Asia
SRR5990027	Salmonella Paratyphi A	Acute Infection	Acute Infection	2016	SRR5990027	3.61	SAL_UA8789AA_AS	85	2.3.3	Asia
SRR5985813	Salmonella Paratyphi A	Acute Infection	Acute Infection	2016	SRR5985813	3.61	SAL_UA8404AA_AS	85	2.3.3	Asia
SRR5990046	Salmonella Paratyphi A	Acute Infection	Acute Infection	2016	SRR5990046	3.61	SAL_UA8807AA_AS	85	2.3.3	Asia
SRR5989309	Salmonella Paratyphi A	Acute Infection	Acute Infection	2016	SRR5989309	3.61	SAL_UA8721AA_AS	129	2.4.3	Asia
SRR5974899	Salmonella Paratyphi A	Acute Infection	Acute Infection	2016	SRR5974899	3.61	SAL_UA8165AA_AS	85	2.3.3	Asia
SRR5985808	Salmonella Paratyphi A	Acute Infection	Acute Infection	2016	SRR5985808	3.61	SAL_UA8400AA_AS	85	2.3.2	Asia
SRR5983003	Salmonella Paratyphi A	Acute Infection	Acute Infection	2016	SRR5983003	3.61	SAL_UA8335AA_AS	85	2.3.3	Asia
SRR5982991	Salmonella Paratyphi A	Acute Infection	Acute Infection	2016	SRR5982991	3.61	SAL_UA8323AA_AS	85	2.3.2	Asia
SRR5957748	Salmonella Paratyphi A	Acute Infection	Acute Infection	2016	SRR5957748	3.61	SAL_UA7743AA_AS	85	2.3.2	N/A
SRR5990023	Salmonella Paratyphi A	Acute Infection	Acute Infection	2016	SRR5990023	3.61	SAL_UA8785AA_AS	85	2.3.3	Asia
SRR5985838	Salmonella Paratyphi A	Acute Infection	Acute Infection	2016	SRR5985838	3.61	SAL_UA8418AA_AS	129	2.4.7	Asia
SRR5985807	Salmonella Paratyphi A	Acute Infection	Acute Infection	2016	SRR5985807	3.61	SAL_UA8399AA_AS	85	1.2.2	Asia
SRR5989247	Salmonella Paratyphi A	Acute Infection	Acute Infection	2016	SRR5989247	3.61	SAL_UA8692AA_AS	85	2.3.3	Asia
SRR5989246	Salmonella Paratyphi A	Acute Infection	Acute Infection	2016	SRR5989246	3.61	SAL_UA8691AA_AS	85	2.3	Africa
SRR5974889	Salmonella Paratyphi A	Acute Infection	Acute Infection	2016	SRR5974889	3.61	SAL_UA8155AA_AS	129	2.4.2	Asia
SRR5989301	Salmonella Paratyphi A	Acute Infection	Acute Infection	2016	SRR5989301	3.61	SAL_UA8713AA_AS	85	2.3.3	N/A
SRR5985814	Salmonella Paratyphi A	Acute Infection	Acute Infection	2016	SRR5985814	3.61	SAL_UA8405AA_AS	129	2.4.2	Asia
SRR5985841	Salmonella Paratyphi A	Acute Infection	Acute Infection	2016	SRR5985841	3.61	SAL_UA8421AA_AS	85	2.3	Africa
SRR5985843	Salmonella Paratyphi A	Acute Infection	Acute Infection	2016	SRR5985843	3.61	SAL_UA8423AA_AS	129	2.4.3	Asia
SRR5985817	Salmonella Paratyphi A	Acute Infection	Acute Infection	2016	SRR5985817	3.61	SAL_UA8408AA_AS	85	2.3.2	Asia
SRR7215968	Salmonella Paratyphi A	Acute Infection	Acute Infection	2016	SRR7215968	4	SAL_BB0187AA_AS	129	2.4.4	Asia
SRR8667455	Salmonella Paratyphi A	Acute Infection	Acute Infection	2016	SRR8667455	4	SAL_KB1180AA_AS	85	2.3.3	Asia
SRR7251573	Salmonella Paratyphi A	Acute Infection	Acute Infection	2016	SRR7251573	4	SAL_BB2027AA_AS	85	2.3.3	Asia
SRR7538884	Salmonella Paratyphi A	Acute Infection	Acute Infection	2016	SRR7538884	4	SAL_DB0299AA_AS	85	2.3.4	N/A
SRR5949982	Salmonella Paratyphi A	Acute Infection	Acute Infection	2016	SRR5949982	3.61	SAL_UA7451AA_AS	129	2.4.4	Asia
SRR7408366	Salmonella Paratyphi A	Acute Infection	Acute Infection	2016	SRR7408366	4	SAL_BB8556AA_AS	85	2.3.3	Asia
SRR7187100	Salmonella Paratyphi A	Acute Infection	Acute Infection	2016	SRR7187100	4	SAL_AB9270AA_AS	85	2.3.3	Asia
SRR5974905	Salmonella Paratyphi A	Acute Infection	Acute Infection	2016	SRR5974905	3.61	SAL_UA8171AA_AS	129	2.4.2	Asia
SRR7310320	Salmonella Paratyphi A	Acute Infection	Acute Infection	2016	SRR7310320	4	SAL_BB5435AA_AS	85	2.3.4	N/A
SRR5957757	Salmonella Paratyphi A	Acute Infection	Acute Infection	2016	SRR5957757	3.61	SAL_UA7752AA_AS	129	2.4.2	Asia
SRR7090708	Salmonella Paratyphi A	Acute Infection	Acute Infection	2016	SRR7090708	4	SAL_AB5673AA_AS	129	2.4.2	Asia
SRR7417266	Salmonella Paratyphi A	Acute Infection	Acute Infection	2016	SRR7417266	4	SAL_BB9758AA_AS	129	2.4.2	Asia
SRR7209530	Salmonella Paratyphi A	Acute Infection	Acute Infection	2016	SRR7209530	4	SAL_BB0139AA_AS	129	2.4.2	Asia
SRR7495800	Salmonella Paratyphi A	Acute Infection	Acute Infection	2016	SRR7495800	4	SAL_DB0410AA_AS	85	2.3.3	Asia
SRR7163830	Salmonella Paratyphi A	Acute Infection	Acute Infection	2016	SRR7163830	4	SAL_AB7820AA_AS	129	2.4.2	Asia
SRR7350766	Salmonella Paratyphi A	Acute Infection	Acute Infection	2016	SRR7350766	4	SAL_BB6853AA_AS	85	2.3.3	Asia
SRR7344645	Salmonella Paratyphi A	Acute Infection	Acute Infection	2016	SRR7344645	4	SAL_BB5798AA_AS	85	2.3	Asia
SRR8661078	Salmonella Paratyphi A	Acute Infection	Acute Infection	2016	SRR8661078	4	SAL_KB0687AA_AS	129	2.4.4	Asia
SRR8661084	Salmonella Paratyphi A	Acute Infection	Acute Infection	2016	SRR8661084	4	SAL_KB0693AA_AS	129	2.4.4	Asia
SRR7284358	Salmonella Paratyphi A	Acute Infection	Acute Infection	2016	SRR7284358	4	SAL_BB3316AA_AS	129	2.4.4	Asia
SRR7251110	Salmonella Paratyphi A	Acute Infection	Acute Infection	2016	SRR7251110	4	SAL_BB1940AA_AS	129	2.4.6	Asia
SRR8658192	Salmonella Paratyphi A	Acute Infection	Acute Infection	2016	SRR8658192	4	SAL_KB0562AA_AS	85	2.3.3	Asia
SRR5974893	Salmonella Paratyphi A	Acute Infection	Acute Infection	2016	SRR5974893	3.61	SAL_UA8159AA_AS	129	2.4.2	Asia
SRR5974880	Salmonella Paratyphi A	Acute Infection	Acute Infection	2016	SRR5974880	3.61	SAL_UA8146AA_AS	85	2.3.3	Asia
SRR7358953	Salmonella Paratyphi A	Acute Infection	Acute Infection	2016	SRR7358953	4	SAL_BB7524AA_AS	85	2.3.3	Asia
SRR8657035	Salmonella Paratyphi A	Acute Infection	Acute Infection	2016	SRR8657035	4	SAL_KB0472AA_AS	129	2.4.2	Asia
SRR7427067	Salmonella Paratyphi A	Acute Infection	Acute Infection	2016	SRR7427067	4	SAL_CB0175AA_AS	85	2.3.3	Asia
SRR7359043	Salmonella Paratyphi A	Acute Infection	Acute Infection	2016	SRR7359043	4	SAL_BB7574AA_AS	129	2.4.6	Asia
SRR5949969	Salmonella Paratyphi A	Acute Infection	Acute Infection	2016	SRR5949969	3.61	SAL_UA7444AA_AS	129	2.4.4	Asia
SRR8667399	Salmonella Paratyphi A	Acute Infection	Acute Infection	2016	SRR8667399	4	SAL_KB1151AA_AS	85	2.3.3	Asia
SRR7416189	Salmonella Paratyphi A	Acute Infection	Acute Infection	2016	SRR7416189	4	SAL_BB9288AA_AS	85	2.3.2	Asia
SRR7903042	Salmonella Paratyphi A	Acute Infection	Acute Infection	2016	SRR7903042	4	SAL_EB6141AA_AS	85	2.3.4	Asia
SRR7402092	Salmonella Paratyphi A	Acute Infection	Acute Infection	2016	SRR7402092	4	SAL_BB8233AA_AS	129	2.4.4	Asia
SRR8667449	Salmonella Paratyphi A	Acute Infection	Acute Infection	2016	SRR8667449	4	SAL_KB1174AA_AS	129	2.4.4	Asia
SRR7890400	Salmonella Paratyphi A	Acute Infection	Acute Infection	2016	SRR7890400	4	SAL_EB5166AA_AS	85	2.3.2	Asia
SRR8658060	Salmonella Paratyphi A	Acute Infection	Acute Infection	2016	SRR8658060	4	SAL_KB0521AA_AS	85	2.3.3	Asia
SRR7528147	Salmonella Paratyphi A	Acute Infection	Acute Infection	2016	SRR7528147	4	SAL_CB9818AA_AS	85	2.3	Asia
SRR7450819	Salmonella Paratyphi A	Acute Infection	Acute Infection	2016	SRR7450819	4	SAL_CB1663AA_AS	85	2.3.4	Asia
SRR7221394	Salmonella Paratyphi A	Acute Infection	Acute Infection	2016	SRR7221394	4	SAL_BB0705AA_AS	129	2.4.4	Asia
SRR5974892	Salmonella Paratyphi A	Acute Infection	Acute Infection	2016	SRR5974892	3.61	SAL_UA8158AA_AS	129	2.4.2	Asia
SRR5957750	Salmonella Paratyphi A	Acute Infection	Acute Infection	2016	SRR5957750	3.61	SAL_UA7745AA_AS	85	2.3.3	Asia
SRR8657039	Salmonella Paratyphi A	Acute Infection	Acute Infection	2016	SRR8657039	4	SAL_KB0476AA_AS	85	2.3.2	Asia
SRR5949965	Salmonella Paratyphi A	Acute Infection	Acute Infection	2016	SRR5949965	3.61	SAL_UA7440AA_AS	85	2.3.2	Asia
SRR7286775	Salmonella Paratyphi A	Acute Infection	Acute Infection	2016	SRR7286775	4	SAL_BB3921AA_AS	85	2.3.3	Unknown
SRR5983008	Salmonella Paratyphi A	Acute Infection	Acute Infection	2016	SRR5983008	3.61	SAL_UA8340AA_AS	85	2.3.2	Asia
SRR7275027	Salmonella Paratyphi A	Acute Infection	Acute Infection	2016	SRR7275027	4	SAL_BB2477AA_AS	85	2.3.4	Asia
SRR8658172	Salmonella Paratyphi A	Acute Infection	Acute Infection	2016	SRR8658172	4	SAL_KB0543AA_AS	129	2.4.2	Asia
SRR5974910	Salmonella Paratyphi A	Carried Infection	Convalescent Carriage	2016	SRR5974910	3.61	SAL_UA8176AA_AS	129	2.4.4	N/A
SRR7351500	Salmonella Paratyphi A	Acute Infection	Acute Infection	2016	SRR7351500	4	SAL_BB7241AA_AS	129	2.4.4	Asia
SRR7297944	Salmonella Paratyphi A	Acute Infection	Acute Infection	2016	SRR7297944	4	SAL_BB4828AA_AS	129	2.4.5	Asia
SRR7286692	Salmonella Paratyphi A	Acute Infection	Acute Infection	2016	SRR7286692	4	SAL_BB3844AA_AS	129	2.4.2	Asia
SRR8650262	Salmonella Paratyphi A	Acute Infection	Acute Infection	2016	SRR8650262	4	SAL_JB9935AA_AS	129	2.4.2	Asia
SRR7249836	Salmonella Paratyphi A	Acute Infection	Acute Infection	2016	SRR7249836	4	SAL_BB1795AA_AS	85	2.3.3	Asia
SRR7469115	Salmonella Paratyphi A	Acute Infection	Acute Infection	2016	SRR7469115	4	SAL_CB3604AA_AS	1938	2.4.2	Asia
SRR8661039	Salmonella Paratyphi A	Acute Infection	Acute Infection	2016	SRR8661039	4	SAL_KB0647AA_AS	85	2.3.3	Asia
SRR5974885	Salmonella Paratyphi A	Acute Infection	Acute Infection	2016	SRR5974885	3.61	SAL_UA8151AA_AS	129	2.4.2	Asia
SRR8650354	Salmonella Paratyphi A	Acute Infection	Acute Infection	2016	SRR8650354	4	SAL_JB9950AA_AS	129	2.4.2	Asia
SRR5193921	Salmonella Paratyphi A	Acute Infection	Acute Infection	2016	SRR5193921	3.61	SAL_QA0270AA_AS	129	2.4.6	Asia
SRR7480380	Salmonella Paratyphi A	Acute Infection	Acute Infection	2016	SRR7480380	4	SAL_CB5400AA_AS	129	2.4.2	Asia
SRR7192255	Salmonella Paratyphi A	Acute Infection	Acute Infection	2016	SRR7192255	4	SAL_AB9702AA_AS	129	2.4.2	Asia
SRR5633241	Salmonella Paratyphi A	Acute Infection	Acute Infection	2016	SRR5633241	3.61	SAL_TA2015AA_AS	85	2.3.2	Asia
SRR5631918	Salmonella Paratyphi A	Acute Infection	Acute Infection	2017	SRR5631918	3.61	SAL_TA1531AA_AS	129	2.4	Asia
SRR5584603	Salmonella Paratyphi A	Acute Infection	Acute Infection	2017	SRR5584603	3.61	SAL_SA9726AA_AS	129	2.4.6	Asia
SRR7426616	Salmonella Paratyphi A	Acute Infection	Acute Infection	2017	SRR7426616	4	SAL_BB9984AA_AS	85	1.2.2	Asia
SRR5583197	Salmonella Paratyphi A	Acute Infection	Acute Infection	2017	SRR5583197	3.61	SAL_SA9262AA_AS	85	2.3.2	Asia
SRR5633171	Salmonella Paratyphi A	Acute Infection	Acute Infection	2017	SRR5633171	3.61	SAL_TA1965AA_AS	129	2.4.5	Unknown
SRR7292688	Salmonella Paratyphi A	Acute Infection	Acute Infection	2017	SRR7292688	4	SAL_BB4336AA_AS	85	2.3.2	Asia
SRR5957756	Salmonella Paratyphi A	Acute Infection	Acute Infection	2017	SRR5957756	3.61	SAL_UA7751AA_AS	85	2.3.4	Asia
SRR5585378	Salmonella Paratyphi A	Acute Infection	Acute Infection	2017	SRR5585378	3.61	SAL_TA0503AA_AS	129	2.4.2	Asia
SRR5583858	Salmonella Paratyphi A	Acute Infection	Acute Infection	2017	SRR5583858	3.61	SAL_SA9390AA_AS	129	2.4.2	Asia
SRR5633121	Salmonella Paratyphi A	Acute Infection	Acute Infection	2017	SRR5633121	3.61	SAL_TA1927AA_AS	85	2.3.3	Unknown
SRR5631599	Salmonella Paratyphi A	Acute Infection	Acute Infection	2017	SRR5631599	3.61	SAL_TA1447AA_AS	129	2.4.2	Asia
SRR13927918	Salmonella Paratyphi A	Carried Infection	Convalescent Carriage	2004	SRR13927918	4.1	SAL_NC9309AA_AS	129	2.4.8	Asia
SRR5632776	Salmonella Paratyphi A	Acute Infection	Acute Infection	2017	SRR5632776	3.61	SAL_TA1755AA_AS	85	2.3.2	Asia
SRR8648333	Salmonella Paratyphi A	Acute Infection	Acute Infection	2017	SRR8648333	4	SAL_JB9576AA_AS	129	2.4.3	Asia
SRR7184410	Salmonella Paratyphi A	Acute Infection	Acute Infection	2017	SRR7184410	4	SAL_AB9106AA_AS	129	2.4.2	Asia
SRR5583237	Salmonella Paratyphi A	Acute Infection	Acute Infection	2017	SRR5583237	3.61	SAL_SA9280AA_AS	85	2.3.2	Asia
SRR7439533	Salmonella Paratyphi A	Acute Infection	Acute Infection	2017	SRR7439533	4	SAL_CB0575AA_AS	129	2.4	Asia
SRR5982994	Salmonella Paratyphi A	Acute Infection	Acute Infection	2017	SRR5982994	3.61	SAL_UA8326AA_AS	129	2.4.2	Asia
SRR5583838	Salmonella Paratyphi A	Acute Infection	Acute Infection	2017	SRR5583838	3.61	SAL_SA9372AA_AS	85	2.3.3	Asia
SRR5631652	Salmonella Paratyphi A	Acute Infection	Acute Infection	2017	SRR5631652	3.61	SAL_TA1500AA_AS	129	2.4.6	Asia
SRR5583173	Salmonella Paratyphi A	Acute Infection	Acute Infection	2017	SRR5583173	3.61	SAL_SA9238AA_AS	85	2.3.3	Asia
SRR5585380	Salmonella Paratyphi A	Acute Infection	Acute Infection	2017	SRR5585380	3.61	SAL_TA0505AA_AS	85	2.3.3	Asia
SRR5583875	Salmonella Paratyphi A	Acute Infection	Acute Infection	2017	SRR5583875	3.61	SAL_SA9407AA_AS	129	2.4.2	Asia
SRR5631560	Salmonella Paratyphi A	Acute Infection	Acute Infection	2017	SRR5631560	3.61	SAL_TA1434AA_AS	129	2.4.6	Asia
SRR8638515	Salmonella Paratyphi A	Acute Infection	Acute Infection	2017	SRR8638515	4	SAL_JB8913AA_AS	85	2.3.2	Asia
SRR5583437	Salmonella Paratyphi A	Acute Infection	Acute Infection	2017	SRR5583437	3.61	SAL_SA9333AA_AS	129	2.4.2	Asia
SRR5583946	Salmonella Paratyphi A	Acute Infection	Acute Infection	2017	SRR5583946	3.61	SAL_SA9473AA_AS	129	2.4.5	Asia
SRR7310565	Salmonella Paratyphi A	Acute Infection	Acute Infection	2017	SRR7310565	4	SAL_BB5511AA_AS	129	2.4.1	Asia
SRR7350614	Salmonella Paratyphi A	Acute Infection	Acute Infection	2017	SRR7350614	4	SAL_BB6696AA_AS	129	2.4.1	Asia
SRR5957766	Salmonella Paratyphi A	Acute Infection	Acute Infection	2017	SRR5957766	3.61	SAL_UA7761AA_AS	85	2.3.3	Asia
SRR5632195	Salmonella Paratyphi A	Acute Infection	Acute Infection	2017	SRR5632195	3.61	SAL_TA1650AA_AS	85	2.3.3	Asia
SRR7533439	Salmonella Paratyphi A	Acute Infection	Acute Infection	2017	SRR7533439	4	SAL_DB0036AA_AS	129	2.4.3	Asia
SRR7885216	Salmonella Paratyphi A	Acute Infection	Acute Infection	2017	SRR7885216	4	SAL_EB4063AA_AS	129	2.4.4	Asia
SRR5949968	Salmonella Paratyphi A	Acute Infection	Acute Infection	2017	SRR5949968	3.61	SAL_UA7443AA_AS	129	2.4.2	Asia
SRR8568735	Salmonella Paratyphi A	Acute Infection	Acute Infection	2017	SRR8568735	4	SAL_JB5379AA_AS	85	2.3.3	Asia
SRR8585098	Salmonella Paratyphi A	Acute Infection	Acute Infection	2017	SRR8585098	4	SAL_JB6507AA_AS	129	2.4.4	Asia
SRR5983005	Salmonella Paratyphi A	Acute Infection	Acute Infection	2017	SRR5983005	3.61	SAL_UA8337AA_AS	129	2.4.2	Asia
SRR7351582	Salmonella Paratyphi A	Acute Infection	Acute Infection	2017	SRR7351582	4	SAL_BB7322AA_AS	85	2.3.4	Asia
SRR7402374	Salmonella Paratyphi A	Acute Infection	Acute Infection	2017	SRR7402374	4	SAL_BB8283AA_AS	1939	2.0.1	Asia
SRR8638518	Salmonella Paratyphi A	Acute Infection	Acute Infection	2017	SRR8638518	4	SAL_JB8916AA_AS	129	2.4.2	Asia
SRR5949964	Salmonella Paratyphi A	Acute Infection	Acute Infection	2017	SRR5949964	3.61	SAL_UA7439AA_AS	129	2.4.3	Asia
SRR7249841	Salmonella Paratyphi A	Acute Infection	Acute Infection	2017	SRR7249841	4	SAL_BB1800AA_AS	85	2.3	Asia
SRR8568678	Salmonella Paratyphi A	Acute Infection	Acute Infection	2017	SRR8568678	4	SAL_JB5366AA_AS	85	2.3.2	Unknown
SRR5974887	Salmonella Paratyphi A	Acute Infection	Acute Infection	2017	SRR5974887	3.61	SAL_UA8153AA_AS	85	2.3.3	Asia
SRR8585037	Salmonella Paratyphi A	Acute Infection	Acute Infection	2017	SRR8585037	4	SAL_JB6381AA_AS	129	2.4.4	Asia
SRR7209518	Salmonella Paratyphi A	Acute Infection	Acute Infection	2017	SRR7209518	4	SAL_BB0127AA_AS	85	2.3.3	Asia
SRR7159888	Salmonella Paratyphi A	Acute Infection	Acute Infection	2017	SRR7159888	4	SAL_AB7585AA_AS	129	2.4.4	Asia
SRR7416294	Salmonella Paratyphi A	Carried Infection	Temporary Carriage	2017	SRR7416294	4	SAL_FB9276AA_AS	85	2.3.2	Asia
SRR11142780	Salmonella Paratyphi A	Acute Infection	Acute Infection	2017	SRR11142780	4.1	SAL_BC4625AA_AS	1938	2.4.2	Asia
SRR7414562	Salmonella Paratyphi A	Acute Infection	Acute Infection	2017	SRR7414562	4	SAL_BB8998AA_AS	85	2.3.3	Asia
SRR7192257	Salmonella Paratyphi A	Acute Infection	Acute Infection	2017	SRR7192257	4	SAL_AB9700AA_AS	129	2.4.2	Asia
SRR7458003	Salmonella Paratyphi A	Acute Infection	Acute Infection	2017	SRR7458003	4	SAL_CB2444AA_AS	129	2.4.4	Asia
SRR7359065	Salmonella Paratyphi A	Acute Infection	Acute Infection	2017	SRR7359065	4	SAL_BB7598AA_AS	85	2.3.3	Asia
SRR7538800	Salmonella Paratyphi A	Acute Infection	Acute Infection	2017	SRR7538800	4	SAL_DB0215AA_AS	85	2.3.4	Asia
SRR7522888	Salmonella Paratyphi A	Acute Infection	Acute Infection	2017	SRR7522888	4	SAL_CB8996AA_AS	129	2.4.6	Asia
SRR7415000	Salmonella Paratyphi A	Acute Infection	Acute Infection	2017	SRR7415000	4	SAL_BB9104AA_AS	85	2.3.3	Asia
SRR8548719	Salmonella Paratyphi A	Acute Infection	Acute Infection	2017	SRR8548719	4	SAL_JB1089AA_AS	85	2.3.3	Asia
SRR7427021	Salmonella Paratyphi A	Acute Infection	Acute Infection	2017	SRR7427021	4	SAL_CB0130AA_AS	129	2.4	Asia
SRR7903030	Salmonella Paratyphi A	Acute Infection	Acute Infection	2017	SRR7903030	4	SAL_EB6130AA_AS	85	2.3.3	Asia
SRR7402368	Salmonella Paratyphi A	Carried Infection	Convalescent Carriage	2017	SRR7402368	4	SAL_BB8277AA_AS	85	2.3.3	Asia
SRR7351330	Salmonella Paratyphi A	Acute Infection	Acute Infection	2017	SRR7351330	4	SAL_BB7003AA_AS	129	2.4.1	Asia
SRR7458551	Salmonella Paratyphi A	Acute Infection	Acute Infection	2017	SRR7458551	4	SAL_CB2651AA_AS	85	2.3.2	Asia
SRR8554072	Salmonella Paratyphi A	Acute Infection	Acute Infection	2017	SRR8554072	4	SAL_JB4572AA_AS	129	2.4.7	Asia
SRR7291913	Salmonella Paratyphi A	Acute Infection	Acute Infection	2017	SRR7291913	4	SAL_BB4234AA_AS	85	2.3.3	Asia
SRR7415005	Salmonella Paratyphi A	Acute Infection	Acute Infection	2017	SRR7415005	4	SAL_BB9109AA_AS	129	2.4.2	Asia
SRR7884679	Salmonella Paratyphi A	Acute Infection	Acute Infection	2017	SRR7884679	4	SAL_EB4005AA_AS	85	2.3.2	Asia
SRR7458631	Salmonella Paratyphi A	Acute Infection	Acute Infection	2017	SRR7458631	4	SAL_CB2730AA_AS	85	2.3.3	Asia
SRR8528669	Salmonella Paratyphi A	Acute Infection	Acute Infection	2017	SRR8528669	4	SAL_IB9924AA_AS	85	2.3.2	Asia
SRR7458626	Salmonella Paratyphi A	Acute Infection	Acute Infection	2017	SRR7458626	4	SAL_CB2725AA_AS	85	2.3.3	Asia
SRR7416179	Salmonella Paratyphi A	Acute Infection	Acute Infection	2017	SRR7416179	4	SAL_BB9278AA_AS	85	2.3.3	Asia
SRR8548727	Salmonella Paratyphi A	Acute Infection	Acute Infection	2017	SRR8548727	4	SAL_JB1097AA_AS	85	2.3.4	Asia
SRR7417242	Salmonella Paratyphi A	Acute Infection	Acute Infection	2017	SRR7417242	4	SAL_BB9642AA_AS	85	2.3.3	Asia
SRR7480194	Salmonella Paratyphi A	Acute Infection	Acute Infection	2017	SRR7480194	4	SAL_CB5308AA_AS	129	2.4.4	Asia
SRR8528746	Salmonella Paratyphi A	Acute Infection	Acute Infection	2017	SRR8528746	4	SAL_IB9953AA_AS	129	2.4.2	Asia
SRR8528435	Salmonella Paratyphi A	Acute Infection	Acute Infection	2017	SRR8528435	4	SAL_IB9899AA_AS	85	2.3.3	Asia
SRR7892173	Salmonella Paratyphi A	Acute Infection	Acute Infection	2017	SRR7892173	4	SAL_EB5348AA_AS	129	2.4.4	Asia
SRR7910403	Salmonella Paratyphi A	Acute Infection	Acute Infection	2017	SRR7910403	4	SAL_EB6691AA_AS	85	2.3.3	Asia
SRR7237478	Salmonella Paratyphi A	Acute Infection	Acute Infection	2017	SRR7237478	4	SAL_BB1361AA_AS	129	2.4.5	Asia
SRR8548685	Salmonella Paratyphi A	Carried Infection	Convalescent Carriage	2017	SRR8548685	4	SAL_JB1066AA_AS	85	2.3.2	Asia
SRR7879347	Salmonella Paratyphi A	Acute Infection	Acute Infection	2017	SRR7879347	4	SAL_EB4034AA_AS	129	2.4.6	Asia
SRR8526090	Salmonella Paratyphi A	Acute Infection	Acute Infection	2017	SRR8526090	4	SAL_IB9536AA_AS	129	2.4	N/A
SRR7458805	Salmonella Paratyphi A	Acute Infection	Acute Infection	2017	SRR7458805	4	SAL_CB2886AA_AS	129	2.4.2	Asia
SRR8526106	Salmonella Paratyphi A	Acute Infection	Acute Infection	2017	SRR8526106	4	SAL_IB9552AA_AS	85	2.3.3	Asia
SRR8528786	Salmonella Paratyphi A	Acute Infection	Acute Infection	2017	SRR8528786	4	SAL_IB9991AA_AS	85	2.3.3	Asia
SRR11142695	Salmonella Paratyphi A	Acute Infection	Acute Infection	2017	SRR11142695	4.1	SAL_BC4546AA_AS	129	2.4.4	Asia
SRR7458736	Salmonella Paratyphi A	Acute Infection	Acute Infection	2017	SRR7458736	4	SAL_CB2817AA_AS	85	2.3.2	Asia
SRR7298860	Salmonella Paratyphi A	Acute Infection	Acute Infection	2017	SRR7298860	4	SAL_BB5007AA_AS	129	2.4.2	Asia
SRR7451066	Salmonella Paratyphi A	Acute Infection	Acute Infection	2017	SRR7451066	4	SAL_CB1735AA_AS	129	2.4.3	Asia
SRR7414836	Salmonella Paratyphi A	Acute Infection	Acute Infection	2017	SRR7414836	4	SAL_BB9038AA_AS	129	2.4.1	Asia
SRR7410297	Salmonella Paratyphi A	Acute Infection	Acute Infection	2017	SRR7410297	4	SAL_BB8611AA_AS	85	2.3.3	Asia
SRR7501739	Salmonella Paratyphi A	Acute Infection	Acute Infection	2017	SRR7501739	4	SAL_CB6431AA_AS	85	2.3.3	Asia
SRR7456860	Salmonella Paratyphi A	Acute Infection	Acute Infection	2017	SRR7456860	4	SAL_CB2082AA_AS	85	2.3.4	Asia
SRR8524630	Salmonella Paratyphi A	Acute Infection	Acute Infection	2017	SRR8524630	4	SAL_IB9246AA_AS	85	2.3.3	Asia
SRR7533392	Salmonella Paratyphi A	Acute Infection	Acute Infection	2017	SRR7533392	4	SAL_DB0025AA_AS	129	2.4.3	Asia
SRR7480425	Salmonella Paratyphi A	Acute Infection	Acute Infection	2017	SRR7480425	4	SAL_CB5445AA_AS	129	2.4.4	Asia
SRR7842452	Salmonella Paratyphi A	Acute Infection	Acute Infection	2017	SRR7842452	4	SAL_EB0791AA_AS	85	2.3.1	Asia
SRR8524615	Salmonella Paratyphi A	Carried Infection	Convalescent Carriage	2017	SRR8524615	4	SAL_IB9223AA_AS	129	2.4.3	Asia
SRR8524730	Salmonella Paratyphi A	Acute Infection	Acute Infection	2017	SRR8524730	4	SAL_IB9349AA_AS	129	2.4.1	Asia
SRR8523798	Salmonella Paratyphi A	Acute Infection	Acute Infection	2017	SRR8523798	4	SAL_IB9015AA_AS	129	2.4.3	Asia
SRR7410284	Salmonella Paratyphi A	Acute Infection	Acute Infection	2017	SRR7410284	4	SAL_BB8598AA_AS	129	2.4.2	Asia
SRR7310336	Salmonella Paratyphi A	Acute Infection	Acute Infection	2018	SRR7310336	4	SAL_BB5451AA_AS	129	2.4	Asia
SRR7873946	Salmonella Paratyphi A	Acute Infection	Acute Infection	2018	SRR7873946	4	SAL_EB3325AA_AS	129	2.4.2	Asia
SRR7516738	Salmonella Paratyphi A	Acute Infection	Acute Infection	2018	SRR7516738	4	SAL_CB8620AA_AS	129	2.4.4	Asia
SRR7251121	Salmonella Paratyphi A	Acute Infection	Acute Infection	2018	SRR7251121	4	SAL_BB1951AA_AS	85	2.3.3	Asia
SRR7184571	Salmonella Paratyphi A	Acute Infection	Acute Infection	2018	SRR7184571	4	SAL_AB9181AA_AS	129	2.4.4	Asia
SRR8524483	Salmonella Paratyphi A	Acute Infection	Acute Infection	2018	SRR8524483	4	SAL_IB9165AA_AS	85	2.3.2	Asia
SRR7351534	Salmonella Paratyphi A	Acute Infection	Acute Infection	2018	SRR7351534	4	SAL_BB7274AA_AS	129	2.4.6	Asia
SRR8524504	Salmonella Paratyphi A	Acute Infection	Acute Infection	2018	SRR8524504	4	SAL_LB0924AA_AS	85	2.3.3	Asia
SRR7468953	Salmonella Paratyphi A	Acute Infection	Acute Infection	2018	SRR7468953	4	SAL_CB3518AA_AS	85	2.3.3	Asia
SRR7415007	Salmonella Paratyphi A	Acute Infection	Acute Infection	2018	SRR7415007	4	SAL_BB9111AA_AS	85	2.3.3	Asia
SRR8526037	Salmonella Paratyphi A	Acute Infection	Acute Infection	2018	SRR8526037	4	SAL_IB9470AA_AS	85	2.3.3	Asia
SRR7480209	Salmonella Paratyphi A	Acute Infection	Acute Infection	2018	SRR7480209	4	SAL_CB5317AA_AS	129	2.4.5	Asia
SRR7204558	Salmonella Paratyphi A	Acute Infection	Acute Infection	2018	SRR7204558	4	SAL_BB0279AA_AS	85	2.3.3	Asia
SRR8508931	Salmonella Paratyphi A	Acute Infection	Acute Infection	2018	SRR8508931	4	SAL_IB7487AA_AS	85	2.3.2	Asia
SRR7349297	Salmonella Paratyphi A	Acute Infection	Acute Infection	2018	SRR7349297	4	SAL_BB6551AA_AS	85	2.3	Asia
SRR7417354	Salmonella Paratyphi A	Acute Infection	Acute Infection	2018	SRR7417354	4	SAL_BB9847AA_AS	85	2.3.4	Asia
SRR7458206	Salmonella Paratyphi A	Acute Infection	Acute Infection	2018	SRR7458206	4	SAL_CB2591AA_AS	85	2.3.4	Asia
SRR7187904	Salmonella Paratyphi A	Acute Infection	Acute Infection	2018	SRR7187904	4	SAL_AB9389AA_AS	129	2.4.4	Asia
SRR7172560	Salmonella Paratyphi A	Acute Infection	Acute Infection	2018	SRR7172560	4	SAL_AB8566AA_AS	85	2.3.3	Asia
SRR7351519	Salmonella Paratyphi A	Acute Infection	Acute Infection	2018	SRR7351519	4	SAL_BB7260AA_AS	85	2.3.3	Asia
SRR7523831	Salmonella Paratyphi A	Acute Infection	Acute Infection	2018	SRR7523831	4	SAL_CB9559AA_AS	129	2.4.2	Asia
SRR7298864	Salmonella Paratyphi A	Acute Infection	Acute Infection	2018	SRR7298864	4	SAL_BB5011AA_AS	85	2.3.3	Asia
SRR8503981	Salmonella Paratyphi A	Acute Infection	Acute Infection	2018	SRR8503981	4	SAL_IB7332AA_AS	85	2.3.4	N/A
SRR7223197	Salmonella Paratyphi A	Acute Infection	Acute Infection	2018	SRR7223197	4	SAL_BB0807AA_AS	85	2.3.2	Asia
SRR7369119	Salmonella Paratyphi A	Acute Infection	Acute Infection	2018	SRR7369119	4	SAL_BB7961AA_AS	85	2.3.4	Asia
SRR7401733	Salmonella Paratyphi A	Acute Infection	Acute Infection	2018	SRR7401733	4	SAL_BB8108AA_AS	85	2.3.3	Asia
SRR7458537	Salmonella Paratyphi A	Acute Infection	Acute Infection	2018	SRR7458537	4	SAL_CB2637AA_AS	85	2.3.3	Asia
SRR7523758	Salmonella Paratyphi A	Acute Infection	Acute Infection	2018	SRR7523758	4	SAL_CB9482AA_AS	85	2.3.2	Asia
SRR7298817	Salmonella Paratyphi A	Acute Infection	Acute Infection	2018	SRR7298817	4	SAL_BB4964AA_AS	85	2.3.2	Asia
SRR7209577	Salmonella Paratyphi A	Acute Infection	Acute Infection	2018	SRR7209577	4	SAL_BB0166AA_AS	85	2.3.2	Asia
SRR7204561	Salmonella Paratyphi A	Acute Infection	Acute Infection	2018	SRR7204561	4	SAL_BB0047AA_AS	129	2.4.1	Asia
SRR7890532	Salmonella Paratyphi A	Acute Infection	Acute Infection	2018	SRR7890532	4	SAL_EB5281AA_AS	85	2.3.3	Asia
SRR7343927	Salmonella Paratyphi A	Acute Infection	Acute Infection	2018	SRR7343927	4	SAL_BB5732AA_AS	85	2.3.2	Asia
SRR7277776	Salmonella Paratyphi A	Acute Infection	Acute Infection	2018	SRR7277776	4	SAL_BB2962AA_AS	129	2.4.2	Asia
SRR7417224	Salmonella Paratyphi A	Acute Infection	Acute Infection	2018	SRR7417224	4	SAL_BB9624AA_AS	85	2.3.3	Asia
SRR8503961	Salmonella Paratyphi A	Acute Infection	Acute Infection	2018	SRR8503961	4	SAL_IB7288AA_AS	85	2.3.3	Asia
SRR8503799	Salmonella Paratyphi A	Acute Infection	Acute Infection	2018	SRR8503799	4	SAL_IB7244AA_AS	85	2.3.3	Asia
SRR7458618	Salmonella Paratyphi A	Acute Infection	Acute Infection	2018	SRR7458618	4	SAL_CB2717AA_AS	129	2.4.5	Asia
SRR7417297	Salmonella Paratyphi A	Acute Infection	Acute Infection	2018	SRR7417297	4	SAL_BB9789AA_AS	85	2.3.3	Asia
SRR8499061	Salmonella Paratyphi A	Acute Infection	Acute Infection	2018	SRR8499061	4	SAL_IB6679AA_AS	129	2.4.6	Asia
SRR8499278	Salmonella Paratyphi A	Acute Infection	Acute Infection	2018	SRR8499278	4	SAL_IB6776AA_AS	85	2.3.3	Asia
SRR7348708	Salmonella Paratyphi A	Acute Infection	Acute Infection	2018	SRR7348708	4	SAL_BB6336AA_AS	129	2.4.2	Asia
SRR7458675	Salmonella Paratyphi A	Acute Infection	Acute Infection	2018	SRR7458675	4	SAL_CB2774AA_AS	85	2.3.2	Asia
SRR7417204	Salmonella Paratyphi A	Acute Infection	Acute Infection	2018	SRR7417204	4	SAL_BB9604AA_AS	85	2.3.3	Asia
SRR7533295	Salmonella Paratyphi A	Acute Infection	Acute Infection	2018	SRR7533295	4	SAL_CB9933AA_AS	129	2.4.1	Asia
SRR7358342	Salmonella Paratyphi A	Carried Infection	Convalescent Carriage	2018	SRR7358342	4	SAL_BB7435AA_AS	85	2.3.4	Asia
SRR7367583	Salmonella Paratyphi A	Acute Infection	Acute Infection	2018	SRR7367583	4	SAL_BB7824AA_AS	85	2.3.2	Asia
SRR8499155	Salmonella Paratyphi A	Acute Infection	Acute Infection	2018	SRR8499155	4	SAL_IB6750AA_AS	129	2.4	Asia
SRR8492375	Salmonella Paratyphi A	Acute Infection	Acute Infection	2018	SRR8492375	4	SAL_IB5894AA_AS	85	2.3.2	Asia
SRR7527784	Salmonella Paratyphi A	Acute Infection	Acute Infection	2018	SRR7527784	4	SAL_CB9614AA_AS	85	2.3.3	Asia
SRR8492299	Salmonella Paratyphi A	Acute Infection	Acute Infection	2018	SRR8492299	4	SAL_IB5786AA_AS	85	1.1	N/A
SRR7495794	Salmonella Paratyphi A	Acute Infection	Acute Infection	2018	SRR7495794	4	SAL_CB5956AA_AS	129	2.4.1	Asia
SRR7873858	Salmonella Paratyphi A	Acute Infection	Acute Infection	2018	SRR7873858	4	SAL_EB1772AA_AS	129	2.4.1	Asia
SRR7538765	Salmonella Paratyphi A	Acute Infection	Acute Infection	2018	SRR7538765	4	SAL_DB0180AA_AS	85	2.3.3	Asia
SRR25875505	Salmonella Paratyphi A	Acute Infection	Acute Infection	2022	SRR25875505	5.1	SAL_DD0675AA_AS	85	2.3.3	Asia
SRR7879612	Salmonella Paratyphi A	Acute Infection	Acute Infection	2018	SRR7879612	4	SAL_EB3807AA_AS	85	2.3.2	Asia
SRR7828513	Salmonella Paratyphi A	Acute Infection	Acute Infection	2018	SRR7828513	4	SAL_EB0378AA_AS	85	2.3.1	Asia
SRR7828295	Salmonella Paratyphi A	Acute Infection	Acute Infection	2018	SRR7828295	4	SAL_EB0224AA_AS	85	2.3.2	Asia
SRR7873969	Salmonella Paratyphi A	Acute Infection	Acute Infection	2018	SRR7873969	4	SAL_EB3387AA_AS	129	2.4.2	Asia
SRR7828374	Salmonella Paratyphi A	Acute Infection	Acute Infection	2018	SRR7828374	4	SAL_EB0253AA_AS	85	2.3.3	Asia
SRR8382013	Salmonella Paratyphi A	Acute Infection	Acute Infection	2018	SRR8382013	4	SAL_HB8353AA_AS	129	2.4	Asia
SRR7828460	Salmonella Paratyphi A	Acute Infection	Acute Infection	2018	SRR7828460	4	SAL_EB0325AA_AS	85	2.3.2	Asia
SRR7828406	Salmonella Paratyphi A	Acute Infection	Acute Infection	2018	SRR7828406	4	SAL_EB0271AA_AS	85	2.3.3	Asia
SRR8370543	Salmonella Paratyphi A	Acute Infection	Acute Infection	2018	SRR8370543	4	SAL_HB7389AA_AS	85	2.3.3	Asia
SRR7867004	Salmonella Paratyphi A	Acute Infection	Acute Infection	2018	SRR7867004	4	SAL_EB1354AA_AS	85	2.3.3	Asia
SRR7841617	Salmonella Paratyphi A	Acute Infection	Acute Infection	2018	SRR7841617	4	SAL_EB0684AA_AS	85	2.3.3	Asia
SRR8485040	Salmonella Paratyphi A	Acute Infection	Acute Infection	2018	SRR8485040	4	SAL_IB4974AA_AS	129	2.4.4	Asia
SRR8307292	Salmonella Paratyphi A	Acute Infection	Acute Infection	2018	SRR8307292	4	SAL_HB4761AA_AS	85	2.3.2	Asia
SRR7828453	Salmonella Paratyphi A	Acute Infection	Acute Infection	2018	SRR7828453	4	SAL_EB0318AA_AS	129	2.4.2	Asia
SRR7841320	Salmonella Paratyphi A	Acute Infection	Acute Infection	2018	SRR7841320	4	SAL_EB0476AA_AS	85	2.3.2	Asia
SRR8293793	Salmonella Paratyphi A	Acute Infection	Acute Infection	2018	SRR8293793	4	SAL_HB2218AA_AS	85	2.3.2	Asia
SRR7962320	Salmonella Paratyphi A	Acute Infection	Acute Infection	2018	SRR7962320	4	SAL_EB8073AA_AS	129	2.4.4	Asia
SRR7867173	Salmonella Paratyphi A	Acute Infection	Acute Infection	2018	SRR7867173	4	SAL_EB1480AA_AS	129	2.4.1	Asia
SRR7850592	Salmonella Paratyphi A	Carried Infection	Convalescent Carriage	2018	SRR7850592	4	SAL_EB1092AA_AS	85	2.3.4	Asia
SRR8293571	Salmonella Paratyphi A	Acute Infection	Acute Infection	2018	SRR8293571	4	SAL_HB2153AA_AS	85	2.3.1	Asia
SRR8137388	Salmonella Paratyphi A	Acute Infection	Acute Infection	2018	SRR8137388	4	SAL_FB4986AA_AS	129	2.4.2	Asia
SRR7911519	Salmonella Paratyphi A	Acute Infection	Acute Infection	2018	SRR7911519	4	SAL_EB6840AA_AS	129	2.4.1	Asia
SRR8131540	Salmonella Paratyphi A	Acute Infection	Acute Infection	2018	SRR8131540	4	SAL_FB4767AA_AS	85	2.3.3	Asia
SRR8484222	Salmonella Paratyphi A	Acute Infection	Acute Infection	2018	SRR8484222	4	SAL_IB4960AA_AS	85	2.3.3	Asia
SRR8131576	Salmonella Paratyphi A	Acute Infection	Acute Infection	2018	SRR8131576	4	SAL_FB4803AA_AS	85	2.3.3	Asia
SRR7997194	Salmonella Paratyphi A	Acute Infection	Acute Infection	2018	SRR7997194	4	SAL_EB8837AA_AS	129	2.4.2	Asia
SRR8369263	Salmonella Paratyphi A	Acute Infection	Acute Infection	2018	SRR8369263	4	SAL_HB7312AA_AS	129	2.4.5	Asia
SRR7962231	Salmonella Paratyphi A	Acute Infection	Acute Infection	2018	SRR7962231	4	SAL_EB7997AA_AS	85	2.3.3	Asia
SRR8292179	Salmonella Paratyphi A	Acute Infection	Acute Infection	2018	SRR8292179	4	SAL_HB1904AA_AS	129	2.4.5	Asia
SRR7997113	Salmonella Paratyphi A	Acute Infection	Acute Infection	2018	SRR7997113	4	SAL_EB8789AA_AS	129	2.4.5	Asia
SRR8325502	Salmonella Paratyphi A	Acute Infection	Acute Infection	2018	SRR8325502	4	SAL_HB5224AA_AS	85	2.3.3	Asia
SRR7962284	Salmonella Paratyphi A	Acute Infection	Acute Infection	2018	SRR7962284	4	SAL_EB8046AA_AS	85	2.3.2	Asia
SRR7962325	Salmonella Paratyphi A	Acute Infection	Acute Infection	2018	SRR7962325	4	SAL_EB8078AA_AS	85	2.3.3	Asia
SRR8118201	Salmonella Paratyphi A	Acute Infection	Acute Infection	2018	SRR8118201	4	SAL_FB4078AA_AS	129	2.4.6	Asia
SRR7997050	Salmonella Paratyphi A	Acute Infection	Acute Infection	2018	SRR7997050	4	SAL_EB8735AA_AS	129	2.4.3	Asia
SRR8131531	Salmonella Paratyphi A	Acute Infection	Acute Infection	2018	SRR8131531	4	SAL_FB4758AA_AS	85	1.2.2	Asia
SRR8097922	Salmonella Paratyphi A	Acute Infection	Acute Infection	2018	SRR8097922	4	SAL_FB1001AA_AS	85	2.3.2	Asia
SRR8239887	Salmonella Paratyphi A	Acute Infection	Acute Infection	2018	SRR8239887	4	SAL_GB4149AA_AS	129	2.4.4	Asia
SRR8098368	Salmonella Paratyphi A	Acute Infection	Acute Infection	2018	SRR8098368	4	SAL_FB1069AA_AS	85	2.3.4	Asia
SRR8084192	Salmonella Paratyphi A	Acute Infection	Acute Infection	2018	SRR8084192	4	SAL_FB0768AA_AS	85	1.2.2	Asia
SRR8293595	Salmonella Paratyphi A	Acute Infection	Acute Infection	2018	SRR8293595	4	SAL_HB2170AA_AS	129	2.4.4	Asia
SRR8117041	Salmonella Paratyphi A	Acute Infection	Acute Infection	2018	SRR8117041	4	SAL_FB4025AA_AS	129	2.4.5	Asia
SRR8166247	Salmonella Paratyphi A	Acute Infection	Acute Infection	2018	SRR8166247	4	SAL_FB6058AA_AS	129	2.4.2	Asia
SRR8149392	Salmonella Paratyphi A	Acute Infection	Acute Infection	2018	SRR8149392	4	SAL_FB5880AA_AS	129	2.4.5	Asia
SRR8186068	Salmonella Paratyphi A	Acute Infection	Acute Infection	2018	SRR8186068	4	SAL_FB7495AA_AS	85	1.2.2	Asia
SRR8249723	Salmonella Paratyphi A	Acute Infection	Acute Infection	2018	SRR8249723	4	SAL_GB5315AA_AS	129	2.4.4	Asia
SRR8249738	Salmonella Paratyphi A	Acute Infection	Acute Infection	2018	SRR8249738	4	SAL_GB5330AA_AS	85	2.3.3	Asia
SRR8249718	Salmonella Paratyphi A	Acute Infection	Acute Infection	2018	SRR8249718	4	SAL_GB5310AA_AS	85	2.3.3	Asia
SRR8492490	Salmonella Paratyphi A	Acute Infection	Acute Infection	2018	SRR8492490	4	SAL_IB6008AA_AS	85	2.3.3	Asia
SRR8281173	Salmonella Paratyphi A	Acute Infection	Acute Infection	2018	SRR8281173	4	SAL_HB1710AA_AS	85	2.3	Asia
SRR8419402	Salmonella Paratyphi A	Acute Infection	Acute Infection	2018	SRR8419402	4	SAL_IB0139AA_AS	129	2.4.4	Asia
SRR8288227	Salmonella Paratyphi A	Acute Infection	Acute Infection	2018	SRR8288227	4	SAL_HB1672AA_AS	129	2.4.6	Asia
SRR8300446	Salmonella Paratyphi A	Acute Infection	Acute Infection	2018	SRR8300446	4	SAL_HB4310AA_AS	85	2.3.2	Asia
SRR8361482	Salmonella Paratyphi A	Acute Infection	Acute Infection	2018	SRR8361482	4	SAL_HB6145AA_AS	129	2.4.4	Asia
SRR8325472	Salmonella Paratyphi A	Acute Infection	Acute Infection	2018	SRR8325472	4	SAL_HB5194AA_AS	129	2.4.4	Asia
SRR8364477	Salmonella Paratyphi A	Acute Infection	Acute Infection	2018	SRR8364477	4	SAL_HB6433AA_AS	85	2.3.4	Asia
SRR8258159	Salmonella Paratyphi A	Acute Infection	Acute Infection	2018	SRR8258159	4	SAL_GB5451AA_AS	129	2.4.5	Asia
SRR8367052	Salmonella Paratyphi A	Acute Infection	Acute Infection	2018	SRR8367052	4	SAL_HB6735AA_AS	129	2.4.8	Asia
SRR8380677	Salmonella Paratyphi A	Acute Infection	Acute Infection	2018	SRR8380677	4	SAL_HB8253AA_AS	85	2.3.3	Asia
SRR8380060	Salmonella Paratyphi A	Acute Infection	Acute Infection	2018	SRR8380060	4	SAL_HB8242AA_AS	129	2.4.4	Asia
SRR8401404	Salmonella Paratyphi A	Acute Infection	Acute Infection	2018	SRR8401404	4	SAL_IB0017AA_AS	85	2.3.3	Asia
SRR8419401	Salmonella Paratyphi A	Acute Infection	Acute Infection	2018	SRR8419401	4	SAL_IB0138AA_AS	85	2.3.4	Asia
SRR8429960	Salmonella Paratyphi A	Acute Infection	Acute Infection	2018	SRR8429960	4	SAL_IB1418AA_AS	85	2.3.2	Asia
SRR8445025	Salmonella Paratyphi A	Acute Infection	Acute Infection	2018	SRR8445025	4	SAL_IB2200AA_AS	85	2.3.3	Asia
SRR8474063	Salmonella Paratyphi A	Acute Infection	Acute Infection	2018	SRR8474063	4	SAL_IB3980AA_AS	85	2.3.4	Asia
SRR8448316	Salmonella Paratyphi A	Acute Infection	Acute Infection	2019	SRR8448316	4	SAL_IB2292AA_AS	129	2.4.4	Asia
SRR8452335	Salmonella Paratyphi A	Acute Infection	Acute Infection	2019	SRR8452335	4	SAL_IB3009AA_AS	85	2.3.2	Asia
SRR8492466	Salmonella Paratyphi A	Acute Infection	Acute Infection	2019	SRR8492466	4	SAL_IB5984AA_AS	129	2.4	Asia
SRR8484187	Salmonella Paratyphi A	Acute Infection	Acute Infection	2019	SRR8484187	4	SAL_IB4929AA_AS	129	2.4.2	Asia
SRR8509405	Salmonella Paratyphi A	Acute Infection	Acute Infection	2019	SRR8509405	4	SAL_IB7658AA_AS	129	2.4.2	Asia
SRR8548650	Salmonella Paratyphi A	Acute Infection	Acute Infection	2019	SRR8548650	4	SAL_JB1044AA_AS	85	2.3.4	Asia
SRR8548880	Salmonella Paratyphi A	Acute Infection	Acute Infection	2019	SRR8548880	4	SAL_JB1136AA_AS	85	2.3.2	Asia
SRR8543150	Salmonella Paratyphi A	Acute Infection	Acute Infection	2019	SRR8543150	4	SAL_JB0572AA_AS	129	2.4.4	Asia
SRR8548924	Salmonella Paratyphi A	Acute Infection	Acute Infection	2019	SRR8548924	4	SAL_JB1179AA_AS	85	2.3.3	Asia
SRR8548907	Salmonella Paratyphi A	Acute Infection	Acute Infection	2019	SRR8548907	4	SAL_JB1163AA_AS	129	2.4	Asia
SRR8648295	Salmonella Paratyphi A	Acute Infection	Acute Infection	2019	SRR8648295	4	SAL_JB9547AA_AS	85	2.3.4	Asia
SRR8638531	Salmonella Paratyphi A	Acute Infection	Acute Infection	2019	SRR8638531	4	SAL_KB7941AA_AS	85	2.3.3	Asia
SRR8653400	Salmonella Paratyphi A	Acute Infection	Acute Infection	2019	SRR8653400	4	SAL_KB0023AA_AS	85	2.3.3	Asia
SRR8648259	Salmonella Paratyphi A	Acute Infection	Acute Infection	2019	SRR8648259	4	SAL_JB9537AA_AS	85	2.3.3	Asia
SRR8648311	Salmonella Paratyphi A	Acute Infection	Acute Infection	2019	SRR8648311	4	SAL_JB9561AA_AS	85	2.3.3	Asia
SRR8637704	Salmonella Paratyphi A	Acute Infection	Acute Infection	2019	SRR8637704	4	SAL_JB8857AA_AS	85	2.3.2	Asia
SRR8636198	Salmonella Paratyphi A	Acute Infection	Acute Infection	2019	SRR8636198	4	SAL_JB8772AA_AS	85	2.3.4	Asia
SRR8638114	Salmonella Paratyphi A	Acute Infection	Acute Infection	2019	SRR8638114	4	SAL_JB8892AA_AS	85	2.3.3	Asia
SRR8748714	Salmonella Paratyphi A	Acute Infection	Acute Infection	2019	SRR8748714	4	SAL_KB6688AA_AS	85	2.3.4	Asia
SRR8636395	Salmonella Paratyphi A	Acute Infection	Acute Infection	2019	SRR8636395	4	SAL_JB8823AA_AS	129	2.4.2	Asia
SRR8738274	Salmonella Paratyphi A	Acute Infection	Acute Infection	2019	SRR8738274	4	SAL_KB6119AA_AS	129	2.4.3	Asia
SRR8691665	Salmonella Paratyphi A	Acute Infection	Acute Infection	2019	SRR8691665	4	SAL_KB1853AA_AS	1938	2.4.2	Asia
SRR8717113	Salmonella Paratyphi A	Acute Infection	Acute Infection	2019	SRR8717113	4	SAL_KB4062AA_AS	129	2.4.5	Asia
SRR8746756	Salmonella Paratyphi A	Acute Infection	Acute Infection	2019	SRR8746756	4	SAL_KB6683AA_AS	129	2.4	Asia
SRR8797033	Salmonella Paratyphi A	Acute Infection	Acute Infection	2019	SRR8797033	4	SAL_LB0314AA_AS	129	2.4.6	Asia
SRR8873655	Salmonella Paratyphi A	Acute Infection	Acute Infection	2019	SRR8873655	4	SAL_LB2821AA_AS	129	2.4.2	Asia
SRR8820636	Salmonella Paratyphi A	Acute Infection	Acute Infection	2019	SRR8820636	4	SAL_LB0882AA_AS	85	2.3.3	Asia
SRR8820631	Salmonella Paratyphi A	Acute Infection	Acute Infection	2019	SRR8820631	4	SAL_LB0877AA_AS	129	2.4.5	Asia
SRR8820145	Salmonella Paratyphi A	Acute Infection	Acute Infection	2019	SRR8820145	4	SAL_LB0870AA_AS	129	2.4.1	Asia
SRR8839578	Salmonella Paratyphi A	Acute Infection	Acute Infection	2019	SRR8839578	4	SAL_LB1219AA_AS	129	2.4.2	Asia
SRR8856689	Salmonella Paratyphi A	Acute Infection	Acute Infection	2019	SRR8856689	4	SAL_LB1614AA_AS	129	2.4.6	Asia
SRR8863368	Salmonella Paratyphi A	Acute Infection	Acute Infection	2019	SRR8863368	4	SAL_LB1973AA_AS	85	2.3.3	Asia
SRR8879014	Salmonella Paratyphi A	Acute Infection	Acute Infection	2019	SRR8879014	4	SAL_LB2547AA_AS	85	2.3.3	Asia
SRR9287769	Salmonella Paratyphi A	Acute Infection	Acute Infection	2019	SRR9287769	4.1	SAL_MB8399AA_AS	85	2.3.4	Asia
SRR9287777	Salmonella Paratyphi A	Acute Infection	Acute Infection	2019	SRR9287777	4.1	SAL_MB8407AA_AS	85	2.3.3	Asia
SRR8916309	Salmonella Paratyphi A	Acute Infection	Acute Infection	2019	SRR8916309	4	SAL_LB3735AA_AS	129	2.4.2	Asia
SRR8893678	Salmonella Paratyphi A	Acute Infection	Acute Infection	2019	SRR8893678	4	SAL_LB3238AA_AS	129	2.4	Asia
SRR8893157	Salmonella Paratyphi A	Acute Infection	Acute Infection	2019	SRR8893157	4	SAL_LB3229AA_AS	85	2.3.3	Asia
SRR8916331	Salmonella Paratyphi A	Acute Infection	Acute Infection	2019	SRR8916331	4	SAL_LB3751AA_AS	85	2.3.3	N/A
SRR8916313	Salmonella Paratyphi A	Acute Infection	Acute Infection	2019	SRR8916313	4	SAL_LB3739AA_AS	85	2.3.3	Asia
SRR8916092	Salmonella Paratyphi A	Acute Infection	Acute Infection	2019	SRR8916092	4	SAL_LB3723AA_AS	85	2.3.3	Asia
SRR8952507	Salmonella Paratyphi A	Acute Infection	Acute Infection	2019	SRR8952507	4	SAL_LB6059AA_AS	129	2.4.8	N/A
SRR9287510	Salmonella Paratyphi A	Acute Infection	Acute Infection	2019	SRR9287510	4.1	SAL_MB8322AA_AS	85	2.3.3	Asia
SRR9287751	Salmonella Paratyphi A	Acute Infection	Acute Infection	2019	SRR9287751	4.1	SAL_MB8381AA_AS	129	2.4.2	Asia
SRR9287515	Salmonella Paratyphi A	Acute Infection	Acute Infection	2019	SRR9287515	4.1	SAL_MB8326AA_AS	85	2.3.4	Asia
SRR8997921	Salmonella Paratyphi A	Acute Infection	Acute Infection	2019	SRR8997921	4	SAL_LB7986AA_AS	129	2.4.5	Multiple Continents Visited - Asia, Africa
SRR9287408	Salmonella Paratyphi A	Acute Infection	Acute Infection	2019	SRR9287408	4.1	SAL_MB8221AA_AS	85	2.3.4	Asia
SRR8997924	Salmonella Paratyphi A	Acute Infection	Acute Infection	2019	SRR8997924	4	SAL_LB7989AA_AS	129	2.4.6	Asia
SRR9298890	Salmonella Paratyphi A	Acute Infection	Acute Infection	2019	SRR9298890	4.1	SAL_MB8720AA_AS	85	2.3.3	Asia
SRR9298909	Salmonella Paratyphi A	Acute Infection	Acute Infection	2019	SRR9298909	4.1	SAL_MB8739AA_AS	129	2.4.2	Asia
SRR9287761	Salmonella Paratyphi A	Acute Infection	Acute Infection	2019	SRR9287761	4.1	SAL_MB8391AA_AS	129	2.4.4	Asia
SRR9287801	Salmonella Paratyphi A	Acute Infection	Acute Infection	2019	SRR9287801	4.1	SAL_MB8431AA_AS	129	2.4.1	Asia
SRR9050572	Salmonella Paratyphi A	Acute Infection	Acute Infection	2019	SRR9050572	4	SAL_LB9873AA_AS	85	2.3.4	Asia
SRR9050557	Salmonella Paratyphi A	Acute Infection	Acute Infection	2019	SRR9050557	4	SAL_LB9858AA_AS	85	2.3.4	Asia
SRR9050545	Salmonella Paratyphi A	Acute Infection	Acute Infection	2019	SRR9050545	4	SAL_LB9846AA_AS	85	2.3.3	Asia
SRR9273980	Salmonella Paratyphi A	Acute Infection	Acute Infection	2019	SRR9273980	4.1	SAL_MB7836AA_AS	85	2.3	Unknown
SRR22516133	Salmonella Paratyphi A	Acute Infection	Acute Infection	2022	SRR22516133	4.1	SAL_YC6682AA_AS	1938	2.4.2	Asia
SRR9273861	Salmonella Paratyphi A	Acute Infection	Acute Infection	2019	SRR9273861	4.1	SAL_MB7778AA_AS	85	2.3.4	Asia
SRR9274361	Salmonella Paratyphi A	Acute Infection	Acute Infection	2019	SRR9274361	4.1	SAL_MB7969AA_AS	85	2.3.4	Asia
SRR9088905	Salmonella Paratyphi A	Acute Infection	Acute Infection	2019	SRR9088905	4.1	SAL_VB4068AA_AS	85	2.3.3	Asia
SRR9260987	Salmonella Paratyphi A	Acute Infection	Acute Infection	2019	SRR9260987	4	SAL_MB7038AA_AS	85	2.3.3	Asia
SRR9261066	Salmonella Paratyphi A	Acute Infection	Acute Infection	2019	SRR9261066	4	SAL_MB7049AA_AS	85	2.3.3	Asia
SRR9261064	Salmonella Paratyphi A	Acute Infection	Acute Infection	2019	SRR9261064	4	SAL_MB7047AA_AS	129	2.4.6	Asia
SRR9261516	Salmonella Paratyphi A	Acute Infection	Acute Infection	2019	SRR9261516	4	SAL_MB7248AA_AS	85	2.3.1	Asia
SRR9261354	Salmonella Paratyphi A	Acute Infection	Acute Infection	2019	SRR9261354	4	SAL_MB7221AA_AS	85	2.3.3	Asia
SRR9261554	Salmonella Paratyphi A	Acute Infection	Acute Infection	2019	SRR9261554	4	SAL_MB7286AA_AS	85	2.3.3	Asia
SRR9261518	Salmonella Paratyphi A	Acute Infection	Acute Infection	2019	SRR9261518	4	SAL_MB7250AA_AS	85	2.3.3	Asia
SRR9261374	Salmonella Paratyphi A	Acute Infection	Acute Infection	2019	SRR9261374	4	SAL_MB7240AA_AS	129	2.4.4	Asia
SRR9261136	Salmonella Paratyphi A	Acute Infection	Acute Infection	2019	SRR9261136	4	SAL_MB7125AA_AS	85	2.3.3	Asia
SRR9261061	Salmonella Paratyphi A	Acute Infection	Acute Infection	2019	SRR9261061	4	SAL_MB7044AA_AS	85	2.3.2	Asia
SRR9261528	Salmonella Paratyphi A	Acute Infection	Acute Infection	2019	SRR9261528	4	SAL_MB7260AA_AS	129	2.4.2	Asia
SRR9261564	Salmonella Paratyphi A	Acute Infection	Acute Infection	2019	SRR9261564	4	SAL_MB7296AA_AS	129	2.4.6	Asia
SRR9261127	Salmonella Paratyphi A	Acute Infection	Acute Infection	2019	SRR9261127	4	SAL_MB7117AA_AS	129	2.4.2	Asia
SRR9260666	Salmonella Paratyphi A	Acute Infection	Acute Infection	2019	SRR9260666	4	SAL_MB7026AA_AS	129	2.4.6	Asia
SRR9274144	Salmonella Paratyphi A	Acute Infection	Acute Infection	2019	SRR9274144	4.1	SAL_MB7899AA_AS	85	2.3.4	Asia
SRR9261106	Salmonella Paratyphi A	Acute Infection	Acute Infection	2019	SRR9261106	4	SAL_MB7087AA_AS	129	2.4.4	Asia
SRR9273950	Salmonella Paratyphi A	Acute Infection	Acute Infection	2019	SRR9273950	4.1	SAL_MB7806AA_AS	85	2.3.3	Asia
SRR9322964	Salmonella Paratyphi A	Acute Infection	Acute Infection	2019	SRR9322964	4.1	SAL_MB9992AA_AS	85	1.2.2	Asia
SRR9273994	Salmonella Paratyphi A	Acute Infection	Acute Infection	2019	SRR9273994	4.1	SAL_MB7847AA_AS	85	2.3.4	Asia
SRR9321961	Salmonella Paratyphi A	Acute Infection	Acute Infection	2019	SRR9321961	4.1	SAL_MB9988AA_AS	85	2.3.3	Asia
SRR9322974	Salmonella Paratyphi A	Acute Infection	Acute Infection	2019	SRR9322974	4.1	SAL_MB9997AA_AS	85	2.3.3	Asia
SRR9274329	Salmonella Paratyphi A	Acute Infection	Acute Infection	2019	SRR9274329	4.1	SAL_MB7939AA_AS	85	2.3.2	Asia
SRR9322980	Salmonella Paratyphi A	Acute Infection	Acute Infection	2019	SRR9322980	4.1	SAL_MB9998AA_AS	129	2.4.6	Asia
SRR9306553	Salmonella Paratyphi A	Acute Infection	Acute Infection	2019	SRR9306553	4.1	SAL_MB9431AA_AS	85	2.3.3	Asia
SRR9422679	Salmonella Paratyphi A	Acute Infection	Acute Infection	2019	SRR9422679	4.1	SAL_NB1441AA_AS	129	2.4.4	Asia
SRR9595217	Salmonella Paratyphi A	Acute Infection	Acute Infection	2019	SRR9595217	4.1	SAL_NB3795AA_AS	85	2.3.3	Asia
SRR9613219	Salmonella Paratyphi A	Acute Infection	Acute Infection	2019	SRR9613219	4.1	SAL_NB4636AA_AS	129	2.4.1	Asia
SRR9678264	Salmonella Paratyphi A	Acute Infection	Acute Infection	2019	SRR9678264	4.1	SAL_NB8660AA_AS	85	2.3.3	Asia
SRR9719483	Salmonella Paratyphi A	Acute Infection	Acute Infection	2019	SRR9719483	4.1	SAL_OB2849AA_AS	129	2.4.2	Asia
SRR9826969	Salmonella Paratyphi A	Acute Infection	Acute Infection	2019	SRR9826969	4.1	SAL_OB3749AA_AS	129	2.4.4	Asia
SRR9961994	Salmonella Paratyphi A	Acute Infection	Acute Infection	2019	SRR9961994	4.1	SAL_PB2360AA_AS	85	2.3.3	Asia
SRR9944995	Salmonella Paratyphi A	Acute Infection	Acute Infection	2019	SRR9944995	4.1	SAL_PB1397AA_AS	85	2.3.2	Asia
SRR10062985	Salmonella Paratyphi A	Acute Infection	Acute Infection	2019	SRR10062985	4.1	SAL_QB3452AA_AS	129	2.4	Asia
SRR10062936	Salmonella Paratyphi A	Acute Infection	Acute Infection	2019	SRR10062936	4.1	SAL_QB3045AA_AS	85	2.3.3	Asia
SRR10081771	Salmonella Paratyphi A	Acute Infection	Acute Infection	2019	SRR10081771	4.1	SAL_QB4888AA_AS	129	2.4.5	Asia
SRR10068143	Salmonella Paratyphi A	Acute Infection	Acute Infection	2019	SRR10068143	4.1	SAL_QB3692AA_AS	129	2.4.5	Asia
SRR10096417	Salmonella Paratyphi A	Acute Infection	Acute Infection	2019	SRR10096417	4.1	SAL_QB6784AA_AS	129	2.4	Asia
SRR10096430	Salmonella Paratyphi A	Acute Infection	Acute Infection	2019	SRR10096430	4.1	SAL_QB6797AA_AS	85	2.3.3	Asia
SRR10096415	Salmonella Paratyphi A	Acute Infection	Acute Infection	2019	SRR10096415	4.1	SAL_QB6782AA_AS	129	2.4.6	Asia
SRR10228802	Salmonella Paratyphi A	Acute Infection	Acute Infection	2019	SRR10228802	4.1	SAL_SB0173AA_AS	85	2.3.3	Asia
SRR10139546	Salmonella Paratyphi A	Acute Infection	Acute Infection	2019	SRR10139546	4.1	SAL_RB2700AA_AS	85	2.3.3	Asia
SRR29499602	Salmonella Paratyphi A	Acute Infection	Acute Infection	2023	SRR29499602	5.1	SAL_KD6843AA_AS	85	2.3.3	Asia
SRR10270645	Salmonella Paratyphi A	Acute Infection	Acute Infection	2019	SRR10270645	4.1	SAL_SB9332AA_AS	85	2.3	Asia
SRR10228820	Salmonella Paratyphi A	Acute Infection	Acute Infection	2019	SRR10228820	4.1	SAL_SB0191AA_AS	85	2.3	Multiple Continents Visited - Asia, Africa
SRR10229789	Salmonella Paratyphi A	Acute Infection	Acute Infection	2019	SRR10229789	4.1	SAL_SB0333AA_AS	129	2.4.5	Asia
SRR10228854	Salmonella Paratyphi A	Acute Infection	Acute Infection	2019	SRR10228854	4.1	SAL_SB0224AA_AS	129	2.4.5	Americas
SRR10236701	Salmonella Paratyphi A	Acute Infection	Acute Infection	2019	SRR10236701	4.1	SAL_SB1827AA_AS	129	2.4.4	Asia
SRR10228845	Salmonella Paratyphi A	Acute Infection	Acute Infection	2019	SRR10228845	4.1	SAL_SB0216AA_AS	85	2.3.3	Asia
SRR10229742	Salmonella Paratyphi A	Acute Infection	Acute Infection	2019	SRR10229742	4.1	SAL_SB0291AA_AS	129	2.4.5	Asia
SRR10232180	Salmonella Paratyphi A	Acute Infection	Acute Infection	2019	SRR10232180	4.1	SAL_SB0991AA_AS	85	2.3	Asia
SRR10228906	Salmonella Paratyphi A	Acute Infection	Acute Infection	2019	SRR10228906	4.1	SAL_SB0273AA_AS	85	2.3.3	Asia
SRR10228886	Salmonella Paratyphi A	Acute Infection	Acute Infection	2019	SRR10228886	4.1	SAL_SB0257AA_AS	85	2.3.3	Asia
SRR10232190	Salmonella Paratyphi A	Acute Infection	Acute Infection	2019	SRR10232190	4.1	SAL_SB1001AA_AS	129	2.4.5	Asia
SRR10228805	Salmonella Paratyphi A	Acute Infection	Acute Infection	2019	SRR10228805	4.1	SAL_SB0248AA_AS	85	2.3	Asia
SRR10235815	Salmonella Paratyphi A	Acute Infection	Acute Infection	2019	SRR10235815	4.1	SAL_SB1668AA_AS	85	2.3.3	Asia
SRR10235810	Salmonella Paratyphi A	Acute Infection	Acute Infection	2019	SRR10235810	4.1	SAL_SB1663AA_AS	85	2.3.3	Asia
SRR10235778	Salmonella Paratyphi A	Acute Infection	Acute Infection	2019	SRR10235778	4.1	SAL_SB1977AA_AS	129	2.4	Asia
SRR10247521	Salmonella Paratyphi A	Acute Infection	Acute Infection	2019	SRR10247521	4.1	SAL_SB7026AA_AS	129	2.4.4	Asia
SRR10269753	Salmonella Paratyphi A	Acute Infection	Acute Infection	2019	SRR10269753	4.1	SAL_SB8772AA_AS	129	2.4.6	Asia
SRR10236711	Salmonella Paratyphi A	Acute Infection	Acute Infection	2019	SRR10236711	4.1	SAL_SB1837AA_AS	85	2.3.3	Asia
SRR10236674	Salmonella Paratyphi A	Acute Infection	Acute Infection	2019	SRR10236674	4.1	SAL_SB1800AA_AS	129	2.4.4	Asia
SRR10269744	Salmonella Paratyphi A	Acute Infection	Acute Infection	2019	SRR10269744	4.1	SAL_SB8763AA_AS	129	2.4.6	Asia
SRR10269741	Salmonella Paratyphi A	Acute Infection	Acute Infection	2019	SRR10269741	4.1	SAL_SB8760AA_AS	129	2.4	Asia
SRR10270648	Salmonella Paratyphi A	Acute Infection	Acute Infection	2019	SRR10270648	4.1	SAL_SB9335AA_AS	85	2.3.4	Asia
SRR10270637	Salmonella Paratyphi A	Acute Infection	Acute Infection	2019	SRR10270637	4.1	SAL_SB9324AA_AS	129	2.4.5	Asia
SRR10270602	Salmonella Paratyphi A	Acute Infection	Acute Infection	2019	SRR10270602	4.1	SAL_SB9290AA_AS	129	2.4.8	Asia
SRR10271444	Salmonella Paratyphi A	Acute Infection	Acute Infection	2019	SRR10271444	4.1	SAL_SB8835AA_AS	129	2.4.4	Asia
SRR10270604	Salmonella Paratyphi A	Acute Infection	Acute Infection	2019	SRR10270604	4.1	SAL_SB9292AA_AS	129	2.4.8	Asia
SRR10271448	Salmonella Paratyphi A	Acute Infection	Acute Infection	2019	SRR10271448	4.1	SAL_SB8839AA_AS	129	2.4.2	Asia
SRR10271446	Salmonella Paratyphi A	Acute Infection	Acute Infection	2019	SRR10271446	4.1	SAL_SB8837AA_AS	129	2.4.5	Asia
SRR10271449	Salmonella Paratyphi A	Acute Infection	Acute Infection	2019	SRR10271449	4.1	SAL_SB8840AA_AS	85	2.3.3	Asia
SRR10271447	Salmonella Paratyphi A	Carried Infection	Convalescent Carriage	2019	SRR10271447	4.1	SAL_SB8838AA_AS	129	2.4.6	Unknown
SRR10312359	Salmonella Paratyphi A	Acute Infection	Acute Infection	2019	SRR10312359	4.1	SAL_SB9363AA_AS	129	2.4.2	Asia
SRR10312375	Salmonella Paratyphi A	Acute Infection	Acute Infection	2019	SRR10312375	4.1	SAL_SB9368AA_AS	129	2.4.4	Asia
SRR10312387	Salmonella Paratyphi A	Acute Infection	Acute Infection	2019	SRR10312387	4.1	SAL_SB9373AA_AS	129	2.4	Asia
SRR10312396	Salmonella Paratyphi A	Acute Infection	Acute Infection	2019	SRR10312396	4.1	SAL_SB9378AA_AS	129	2.4	Asia
SRR10313677	Salmonella Paratyphi A	Acute Infection	Acute Infection	2019	SRR10313677	4.1	SAL_SB9965AA_AS	129	2.4.5	Asia
SRR10313731	Salmonella Paratyphi A	Acute Infection	Acute Infection	2019	SRR10313731	4.1	SAL_TB0016AA_AS	85	2.3.4	Asia
SRR10313745	Salmonella Paratyphi A	Acute Infection	Acute Infection	2019	SRR10313745	4.1	SAL_TB0065AA_AS	129	2.4.2	Asia
SRR10349443	Salmonella Paratyphi A	Acute Infection	Acute Infection	2019	SRR10349443	4.1	SAL_TB2401AA_AS	85	2.3.3	Asia
SRR10349452	Salmonella Paratyphi A	Acute Infection	Acute Infection	2019	SRR10349452	4.1	SAL_TB2410AA_AS	85	2.3.3	Asia
SRR10350895	Salmonella Paratyphi A	Acute Infection	Acute Infection	2019	SRR10350895	4.1	SAL_TB2859AA_AS	129	2.4.5	Asia
SRR10386803	Salmonella Paratyphi A	Acute Infection	Acute Infection	2019	SRR10386803	4.1	SAL_TB5683AA_AS	85	2.3.3	Asia
SRR10397596	Salmonella Paratyphi A	Acute Infection	Acute Infection	2019	SRR10397596	4.1	SAL_TB8235AA_AS	129	2.4.6	Asia
SRR10352178	Salmonella Paratyphi A	Acute Infection	Acute Infection	2019	SRR10352178	4.1	SAL_TB2922AA_AS	85	2.3.3	Asia
SRR10386710	Salmonella Paratyphi A	Acute Infection	Acute Infection	2019	SRR10386710	4.1	SAL_TB5652AA_AS	85	1.2.2	Asia
SRR10381342	Salmonella Paratyphi A	Acute Infection	Acute Infection	2019	SRR10381342	4.1	SAL_TB4599AA_AS	129	2.4.4	Asia
SRR10397595	Salmonella Paratyphi A	Carried Infection	Convalescent Carriage	2019	SRR10397595	4.1	SAL_TB8193AA_AS	85	2.3	Asia
SRR10420555	Salmonella Paratyphi A	Acute Infection	Acute Infection	2019	SRR10420555	4.1	SAL_VB1444AA_AS	85	2.3	Asia
SRR10420508	Salmonella Paratyphi A	Acute Infection	Acute Infection	2019	SRR10420508	4.1	SAL_VB0111AA_AS	85	2.3.3	Asia
SRR10420511	Salmonella Paratyphi A	Acute Infection	Acute Infection	2019	SRR10420511	4.1	SAL_VB0114AA_AS	85	2.3.4	Asia
SRR10420519	Salmonella Paratyphi A	Acute Infection	Acute Infection	2019	SRR10420519	4.1	SAL_VB0122AA_AS	85	2.3	Asia
SRR10420548	Salmonella Paratyphi A	Acute Infection	Acute Infection	2019	SRR10420548	4.1	SAL_VB0151AA_AS	7555	2.4.2	Asia
SRR10467011	Salmonella Paratyphi A	Acute Infection	Acute Infection	2019	SRR10467011	4.1	SAL_VB2458AA_AS	85	2.3.4	Asia
SRR10506526	Salmonella Paratyphi A	Acute Infection	Acute Infection	2019	SRR10506526	4.1	SAL_VB8719AA_AS	85	2.3	Asia
SRR10561170	Salmonella Paratyphi A	Acute Infection	Acute Infection	2019	SRR10561170	4.1	SAL_WB0071AA_AS	85	2.3.3	Asia
SRR10593984	Salmonella Paratyphi A	Acute Infection	Acute Infection	2019	SRR10593984	4.1	SAL_WB3250AA_AS	85	2.3.3	Asia
SRR10689493	Salmonella Paratyphi A	Acute Infection	Acute Infection	2019	SRR10689493	4.1	SAL_WB6172AA_AS	129	2.4.1	Asia
SRR10694677	Salmonella Paratyphi A	Acute Infection	Acute Infection	2019	SRR10694677	4.1	SAL_WB6427AA_AS	129	2.4.8	Asia
SRR10806438	Salmonella Paratyphi A	Acute Infection	Acute Infection	2019	SRR10806438	4.1	SAL_XB2372AA_AS	85	2.3.2	Asia
SRR10806441	Salmonella Paratyphi A	Acute Infection	Acute Infection	2019	SRR10806441	4.1	SAL_XB2375AA_AS	129	2.4.4	Asia
SRR10828971	Salmonella Paratyphi A	Acute Infection	Acute Infection	2019	SRR10828971	4.1	SAL_XB5139AA_AS	85	2.3.4	Asia
SRR10900037	Salmonella Paratyphi A	Acute Infection	Acute Infection	2020	SRR10900037	4.1	SAL_AC5380AA_AS	129	2.4.4	Asia
SRR10874286	Salmonella Paratyphi A	Acute Infection	Acute Infection	2019	SRR10874286	4.1	SAL_AC5642AA_AS	129	2.4.4	Asia
SRR10874285	Salmonella Paratyphi A	Acute Infection	Acute Infection	2019	SRR10874285	4.1	SAL_AC5641AA_AS	85	2.3.2	N/A
SRR10900507	Salmonella Paratyphi A	Acute Infection	Acute Infection	2020	SRR10900507	4.1	SAL_AC5404AA_AS	85	2.3.3	Asia
SRR10915099	Salmonella Paratyphi A	Acute Infection	Acute Infection	2020	SRR10915099	4.1	SAL_AC5908AA_AS	129	2.4.6	Asia
SRR10968198	Salmonella Paratyphi A	Acute Infection	Acute Infection	2020	SRR10968198	4.1	SAL_AC6343AA_AS	129	2.4.4	Asia
SRR10996879	Salmonella Paratyphi A	Acute Infection	Acute Infection	2020	SRR10996879	4.1	SAL_AC6790AA_AS	85	1.1	Asia
SRR11096888	Salmonella Paratyphi A	Acute Infection	Acute Infection	2020	SRR11096888	4.1	SAL_BC0065AA_AS	85	2.3.3	Asia
SRR11096902	Salmonella Paratyphi A	Acute Infection	Acute Infection	2020	SRR11096902	4.1	SAL_BC0078AA_AS	85	2.3.3	Asia
SRR11096829	Salmonella Paratyphi A	Acute Infection	Acute Infection	2020	SRR11096829	4.1	SAL_BC6708AA_AS	129	2.4.4	Asia
SRR11096955	Salmonella Paratyphi A	Acute Infection	Acute Infection	2020	SRR11096955	4.1	SAL_BC0113AA_AS	85	2.3	Africa
SRR11096832	Salmonella Paratyphi A	Acute Infection	Acute Infection	2020	SRR11096832	4.1	SAL_BC0042AA_AS	85	2.3.3	Asia
SRR11096828	Salmonella Paratyphi A	Acute Infection	Acute Infection	2020	SRR11096828	4.1	SAL_BC0038AA_AS	85	2.3.3	Asia
SRR11103203	Salmonella Paratyphi A	Acute Infection	Acute Infection	2020	SRR11103203	4.1	SAL_BC0972AA_AS	85	2.3.3	Asia
SRR11363595	Salmonella Paratyphi A	Acute Infection	Acute Infection	2020	SRR11363595	4.1	SAL_EC0783AA_AS	129	2.4.5	Asia
SRR11096924	Salmonella Paratyphi A	Acute Infection	Acute Infection	2020	SRR11096924	4.1	SAL_BC0100AA_AS	129	2.4.4	Asia
SRR11096914	Salmonella Paratyphi A	Acute Infection	Acute Infection	2020	SRR11096914	4.1	SAL_BC0090AA_AS	85	2.3.3	Asia
SRR11096826	Salmonella Paratyphi A	Acute Infection	Acute Infection	2020	SRR11096826	4.1	SAL_BC0036AA_AS	85	2.3.3	Asia
SRR11103270	Salmonella Paratyphi A	Acute Infection	Acute Infection	2020	SRR11103270	4.1	SAL_BC0986AA_AS	129	2.4.6	Asia
SRR11103200	Salmonella Paratyphi A	Acute Infection	Acute Infection	2020	SRR11103200	4.1	SAL_BC0969AA_AS	129	2.4.5	Asia
SRR11142765	Salmonella Paratyphi A	Acute Infection	Acute Infection	2020	SRR11142765	4.1	SAL_BC4610AA_AS	129	2.4.2	Asia
SRR11148940	Salmonella Paratyphi A	Acute Infection	Acute Infection	2020	SRR11148940	4.1	SAL_BC5939AA_AS	129	2.4.4	Asia
SRR11148936	Salmonella Paratyphi A	Acute Infection	Acute Infection	2020	SRR11148936	4.1	SAL_BC5938AA_AS	129	2.4.4	Asia
SRR11195571	Salmonella Paratyphi A	Acute Infection	Acute Infection	2020	SRR11195571	4.1	SAL_BC9011AA_AS	85	2.3.3	Asia
SRR11215548	Salmonella Paratyphi A	Acute Infection	Acute Infection	2020	SRR11215548	4.1	SAL_CC3685AA_AS	129	2.4.2	Asia
SRR11215541	Salmonella Paratyphi A	Acute Infection	Acute Infection	2020	SRR11215541	4.1	SAL_CC3682AA_AS	85	2.3.3	Asia
SRR11363664	Salmonella Paratyphi A	Acute Infection	Acute Infection	2020	SRR11363664	4.1	SAL_EC0852AA_AS	85	2.3.2	Asia
SRR11364982	Salmonella Paratyphi A	Acute Infection	Acute Infection	2020	SRR11364982	4.1	SAL_EC0883AA_AS	129	2.4.2	Multiple Continents Visited - Asia, Americas
SRR11362201	Salmonella Paratyphi A	Acute Infection	Acute Infection	2020	SRR11362201	4.1	SAL_DC9704AA_AS	85	2.3.2	Asia
SRR11362277	Salmonella Paratyphi A	Acute Infection	Acute Infection	2020	SRR11362277	4.1	SAL_DC9765AA_AS	129	2.4.5	Asia
SRR11363636	Salmonella Paratyphi A	Acute Infection	Acute Infection	2020	SRR11363636	4.1	SAL_EC0824AA_AS	129	2.4.4	Asia
SRR11362291	Salmonella Paratyphi A	Acute Infection	Acute Infection	2020	SRR11362291	4.1	SAL_DC9773AA_AS	129	2.4.2	Europe
SRR11363621	Salmonella Paratyphi A	Acute Infection	Acute Infection	2020	SRR11363621	4.1	SAL_EC0809AA_AS	129	2.4.5	Asia
SRR11363605	Salmonella Paratyphi A	Acute Infection	Acute Infection	2020	SRR11363605	4.1	SAL_EC0793AA_AS	85	2.3.3	Asia
SRR11410321	Salmonella Paratyphi A	Acute Infection	Acute Infection	2020	SRR11410321	4.1	SAL_EC2435AA_AS	129	2.4.5	Asia
SRR11481819	Salmonella Paratyphi A	Acute Infection	Acute Infection	2020	SRR11481819	4.1	SAL_FC5012AA_AS	129	2.4.1	Asia
SRR11479024	Salmonella Paratyphi A	Acute Infection	Acute Infection	2020	SRR11479024	4.1	SAL_FC4982AA_AS	129	2.4.4	Asia
SRR11483177	Salmonella Paratyphi A	Acute Infection	Acute Infection	2020	SRR11483177	4.1	SAL_FC5016AA_AS	129	2.4.5	Asia
SRR11507297	Salmonella Paratyphi A	Acute Infection	Acute Infection	2020	SRR11507297	4.1	SAL_FC5544AA_AS	129	2.4.3	Asia
SRR11505239	Salmonella Paratyphi A	Acute Infection	Acute Infection	2020	SRR11505239	4.1	SAL_FC5530AA_AS	85	2.3.1	Asia
SRR11635650	Salmonella Paratyphi A	Acute Infection	Acute Infection	2020	SRR11635650	4.1	SAL_HC4155AA_AS	129	2.4.5	Asia
SRR11583952	Salmonella Paratyphi A	Acute Infection	Acute Infection	2020	SRR11583952	4.1	SAL_HC1386AA_AS	129	2.4.3	Asia
SRR11583943	Salmonella Paratyphi A	Acute Infection	Acute Infection	2020	SRR11583943	4.1	SAL_HC1377AA_AS	129	2.4.2	Asia
SRR11569168	Salmonella Paratyphi A	Acute Infection	Acute Infection	2020	SRR11569168	4.1	SAL_HC1251AA_AS	129	2.4.4	Asia
SRR11635630	Salmonella Paratyphi A	Acute Infection	Acute Infection	2020	SRR11635630	4.1	SAL_HC4152AA_AS	129	2.4.6	Asia
SRR11657216	Salmonella Paratyphi A	Acute Infection	Acute Infection	2020	SRR11657216	4.1	SAL_HC4909AA_AS	85	2.3.4	Asia
SRR11676244	Salmonella Paratyphi A	Acute Infection	Acute Infection	2020	SRR11676244	4.1	SAL_HC4994AA_AS	85	2.3.1	Asia
SRR11832539	Salmonella Paratyphi A	Acute Infection	Acute Infection	2020	SRR11832539	4.1	SAL_HC7157AA_AS	129	2.4.6	Asia
SRR11885028	Salmonella Paratyphi A	Acute Infection	Acute Infection	2020	SRR11885028	4.1	SAL_HC8095AA_AS	85	2.3.1	Asia
SRR11999086	Salmonella Paratyphi A	Acute Infection	Acute Infection	2020	SRR11999086	4.1	SAL_HC9109AA_AS	129	2.4	Asia
SRR12200443	Salmonella Paratyphi A	Carried Infection	Convalescent Carriage	2020	SRR12200443	4.1	SAL_IC4706AA_AS	85	2.3.3	Asia
SRR12492649	Salmonella Paratyphi A	Acute Infection	Acute Infection	2020	SRR12492649	4.1	SAL_JC3008AA_AS	85	2.3.3	Asia
SRR12699153	Salmonella Paratyphi A	Acute Infection	Acute Infection	2020	SRR12699153	4.1	SAL_KC3824AA_AS	129	2.4.4	Asia
SRR12885509	Salmonella Paratyphi A	Carried Infection	Convalescent Carriage	2020	SRR12885509	4.1	SAL_LC0692AA_AS	129	2.4	N/A
SRR13163219	Salmonella Paratyphi A	Acute Infection	Acute Infection	2020	SRR13163219	4.1	SAL_MC0300AA_AS	129	2.4.5	N/A
SRR13247950	Salmonella Paratyphi A	Acute Infection	Acute Infection	2020	SRR13247950	4.1	SAL_MC3940AA_AS	129	2.4.5	Unknown
SRR13430763	Salmonella Paratyphi A	Acute Infection	Acute Infection	2020	SRR13430763	4.1	SAL_MC7442AA_AS	85	2.3.2	N/A
SRR13574936	Salmonella Paratyphi A	Acute Infection	Acute Infection	2021	SRR13574936	4.1	SAL_MC9471AA_AS	85	2.3	N/A
SRR13917097	Salmonella Paratyphi A	Acute Infection	Acute Infection	2021	SRR13917097	4.1	SAL_NC9122AA_AS	129	2.4.4	Asia
SRR13969896	Salmonella Paratyphi A	Acute Infection	Acute Infection	2021	SRR13969896	4.1	SAL_OC0255AA_AS	129	2.4.2	Asia
SRR14022453	Salmonella Paratyphi A	Acute Infection	Acute Infection	2021	SRR14022453	4.1	SAL_OC2169AA_AS	129	2.4.1	Asia
SRR14334854	Salmonella Paratyphi A	Acute Infection	Acute Infection	2021	SRR14334854	4.1	SAL_PC1225AA_AS	85	2.3.3	Asia
SRR14421124	Salmonella Paratyphi A	Acute Infection	Acute Infection	2021	SRR14421124	4.1	SAL_PC2499AA_AS	129	2.4.4	Asia
SRR14472222	Salmonella Paratyphi A	Acute Infection	Acute Infection	2021	SRR14472222	4.1	SAL_PC3294AA_AS	129	2.4.4	Asia
SRR14527556	Salmonella Paratyphi A	Acute Infection	Acute Infection	2021	SRR14527556	4.1	SAL_PC4101AA_AS	85	2.3.3	Asia
SRR14625535	Salmonella Paratyphi A	Carried Infection	Convalescent Carriage	2021	SRR14625535	4.1	SAL_PC5965AA_AS	129	2.4.3	Asia
SRR14867944	Salmonella Paratyphi A	Acute Infection	Acute Infection	2021	SRR14867944	4.1	SAL_QC0785AA_AS	129	2.4.3	Asia
SRR15089885	Salmonella Paratyphi A	Acute Infection	Acute Infection	2021	SRR15089885	4.1	SAL_QC6136AA_AS	85	2.3.3	Asia
SRR15089873	Salmonella Paratyphi A	Carried Infection	Temporary Carriage	2021	SRR15089873	4.1	SAL_QC6129AA_AS	85	2.3.3	N/A
SRR15299910	Salmonella Paratyphi A	Acute Infection	Acute Infection	2021	SRR15299910	4.1	SAL_RC8685AA_AS	85	2.3.3	Europe
SRR15853443	Salmonella Paratyphi A	Acute Infection	Acute Infection	2021	SRR15853443	4.1	SAL_RC5587AA_AS	129	2.4.2	N/A
SRR15845653	Salmonella Paratyphi A	Acute Infection	Acute Infection	2021	SRR15845653	4.1	SAL_RC5244AA_AS	85	2.3.3	Asia
SRR16134721	Salmonella Paratyphi A	Acute Infection	Acute Infection	2021	SRR16134721	4.1	SAL_SC7988AA_AS	85	2.3	Africa
SRR16291941	Salmonella Paratyphi A	Acute Infection	Acute Infection	2021	SRR16291941	4.1	SAL_SC1713AA_AS	85	2.3	Africa
SRR16291271	Salmonella Paratyphi A	Acute Infection	Acute Infection	2021	SRR16291271	4.1	SAL_SC1653AA_AS	85	2.3	Africa
SRR16612791	Salmonella Paratyphi A	Acute Infection	Acute Infection	2021	SRR16612791	4.1	SAL_SC4309AA_AS	1938	2.4.2	Asia
SRR16821743	Salmonella Paratyphi A	Acute Infection	Acute Infection	2021	SRR16821743	4.1	SAL_SC5384AA_AS	129	2.4.2	N/A
SRR17636918	Salmonella Paratyphi A	Acute Infection	Acute Infection	2021	SRR17636918	4.1	SAL_TC2929AA_AS	129	2.4.4	Asia
SRR13927924	Salmonella Paratyphi A	Acute Infection	Acute Infection	2005	SRR13927924	4.1	SAL_NC9315AA_AS	129	2.4.8	N/A
SRR17400024	Salmonella Paratyphi A	Acute Infection	Acute Infection	2021	SRR17400024	4.1	SAL_TC0655AA_AS	129	2.4.2	Asia
SRR17400023	Salmonella Paratyphi A	Acute Infection	Acute Infection	2021	SRR17400023	4.1	SAL_TC0654AA_AS	85	2.3.3	Asia
SRR17705282	Salmonella Paratyphi A	Acute Infection	Acute Infection	2022	SRR17705282	4.1	SAL_UC9208AA_AS	129	2.4.1	Asia
SRR17636917	Salmonella Paratyphi A	Acute Infection	Acute Infection	2022	SRR17636917	4.1	SAL_TC2930AA_AS	129	2.4.5	Unknown
SRR17705284	Salmonella Paratyphi A	Acute Infection	Acute Infection	2022	SRR17705284	4.1	SAL_UC9206AA_AS	85	2.3.4	N/A
SRR17789031	Salmonella Paratyphi A	Acute Infection	Acute Infection	2022	SRR17789031	4.1	SAL_UC8282AA_AS	129	2.4.2	Asia
SRR17988746	Salmonella Paratyphi A	Acute Infection	Acute Infection	2022	SRR17988746	4.1	SAL_TC4613AA_AS	85	2.3.3	Asia
SRR18008377	Salmonella Paratyphi A	Acute Infection	Acute Infection	2022	SRR18008377	4.1	SAL_TC4883AA_AS	85	2.3.3	Asia
SRR18021591	Salmonella Paratyphi A	Acute Infection	Acute Infection	2022	SRR18021591	4.1	SAL_TC5448AA_AS	85	2.3.3	Asia
SRR18260139	Salmonella Paratyphi A	Acute Infection	Acute Infection	2022	SRR18260139	4.1	SAL_TC7300AA_AS	129	2.4.5	Asia
SRR18008376	Salmonella Paratyphi A	Acute Infection	Acute Infection	2022	SRR18008376	4.1	SAL_TC4884AA_AS	129	2.4	Asia
SRR18008359	Salmonella Paratyphi A	Acute Infection	Acute Infection	2022	SRR18008359	4.1	SAL_TC4892AA_AS	129	2.4.5	Asia
SRR18090479	Salmonella Paratyphi A	Acute Infection	Acute Infection	2022	SRR18090479	4.1	SAL_TC5315AA_AS	85	2.3.3	Asia
SRR18115300	Salmonella Paratyphi A	Acute Infection	Acute Infection	2022	SRR18115300	4.1	SAL_TC6031AA_AS	129	2.4	Asia
SRR18157927	Salmonella Paratyphi A	Acute Infection	Acute Infection	2022	SRR18157927	4.1	SAL_TC6340AA_AS	129	2.4.1	Asia
SRR18115261	Salmonella Paratyphi A	Acute Infection	Acute Infection	2022	SRR18115261	4.1	SAL_TC6053AA_AS	129	2.4.5	Asia
SRR18115289	Salmonella Paratyphi A	Acute Infection	Acute Infection	2022	SRR18115289	4.1	SAL_TC6039AA_AS	85	2.3.4	Asia
SRR18207425	Salmonella Paratyphi A	Acute Infection	Acute Infection	2022	SRR18207425	4.1	SAL_TC6576AA_AS	129	2.4.6	Asia
SRR18215109	Salmonella Paratyphi A	Acute Infection	Acute Infection	2022	SRR18215109	4.1	SAL_TC6674AA_AS	129	2.4.5	Asia
SRR18334048	Salmonella Paratyphi A	Acute Infection	Acute Infection	2022	SRR18334048	4.1	SAL_UC7765AA_AS	129	2.4.4	Asia
SRR18488399	Salmonella Paratyphi A	Acute Infection	Acute Infection	2022	SRR18488399	4.1	SAL_TC9161AA_AS	85	2.3.3	Asia
SRR18507619	Salmonella Paratyphi A	Acute Infection	Acute Infection	2022	SRR18507619	4.1	SAL_TC9002AA_AS	85	2.3.2	Asia
SRR18590181	Salmonella Paratyphi A	Acute Infection	Acute Infection	2022	SRR18590181	4.1	SAL_UC0049AA_AS	129	2.4	Asia
SRR18590123	Salmonella Paratyphi A	Acute Infection	Acute Infection	2022	SRR18590123	4.1	SAL_UC0064AA_AS	129	2.4	Asia
SRR18590196	Salmonella Paratyphi A	Acute Infection	Acute Infection	2022	SRR18590196	4.1	SAL_UC0034AA_AS	129	2.4.4	N/A
SRR18590223	Salmonella Paratyphi A	Acute Infection	Acute Infection	2022	SRR18590223	4.1	SAL_UC0007AA_AS	129	2.4.4	Asia
SRR19019578	Salmonella Paratyphi A	Acute Infection	Acute Infection	2022	SRR19019578	4.1	SAL_UC2964AA_AS	85	2.3.2	Asia
SRR18761677	Salmonella Paratyphi A	Acute Infection	Acute Infection	2022	SRR18761677	4.1	SAL_UC6624AA_AS	85	2.3.3	Asia
SRR19737719	Salmonella Paratyphi A	Acute Infection	Acute Infection	2022	SRR19737719	4.1	SAL_VC1419AA_AS	85	2.3.3	Asia
SRR18965254	Salmonella Paratyphi A	Acute Infection	Acute Infection	2022	SRR18965254	4.1	SAL_UC6094AA_AS	85	2.3.3	Asia
SRR18965276	Salmonella Paratyphi A	Acute Infection	Acute Infection	2022	SRR18965276	4.1	SAL_UC6088AA_AS	129	2.4.4	Asia
SRR19023421	Salmonella Paratyphi A	Acute Infection	Acute Infection	2022	SRR19023421	4.1	SAL_UC2945AA_AS	85	2.3.3	Asia
SRR18771402	Salmonella Paratyphi A	Acute Infection	Acute Infection	2022	SRR18771402	4.1	SAL_UC1471AA_AS	85	2.3	Africa
SRR18821991	Salmonella Paratyphi A	Acute Infection	Acute Infection	2022	SRR18821991	4.1	SAL_UC1227AA_AS	129	2.4.5	Asia
SRR18982212	Salmonella Paratyphi A	Acute Infection	Acute Infection	2022	SRR18982212	4.1	SAL_UC3065AA_AS	129	2.4.5	Asia
SRR14255400	Salmonella Paratyphi A	Acute Infection	Acute Infection	2006	SRR14255400	4.1	SAL_OC9389AA_AS	129	2.4.2	N/A
SRR19171860	Salmonella Paratyphi A	Acute Infection	Acute Infection	2022	SRR19171860	4.1	SAL_UC3436AA_AS	129	2.4.6	Asia
SRR19171842	Salmonella Paratyphi A	Acute Infection	Acute Infection	2022	SRR19171842	4.1	SAL_UC3451AA_AS	129	2.4.5	Asia
SRR19171757	Salmonella Paratyphi A	Acute Infection	Acute Infection	2022	SRR19171757	4.1	SAL_UC3475AA_AS	85	2.3.3	N/A
SRR19325649	Salmonella Paratyphi A	Acute Infection	Acute Infection	2022	SRR19325649	4.1	SAL_UC5425AA_AS	129	2.4.1	Asia
SRR19325565	Salmonella Paratyphi A	Acute Infection	Acute Infection	2022	SRR19325565	4.1	SAL_UC5437AA_AS	129	2.4.2	Asia
SRR19334659	Salmonella Paratyphi A	Acute Infection	Acute Infection	2022	SRR19334659	4.1	SAL_UC5342AA_AS	129	2.4.2	Asia
SRR19334879	Salmonella Paratyphi A	Acute Infection	Acute Infection	2022	SRR19334879	4.1	SAL_UC5314AA_AS	85	2.3.3	Asia
SRR19334650	Salmonella Paratyphi A	Acute Infection	Acute Infection	2022	SRR19334650	4.1	SAL_UC5349AA_AS	85	2.3.3	Asia
SRR19333438	Salmonella Paratyphi A	Acute Infection	Acute Infection	2022	SRR19333438	4.1	SAL_UC5362AA_AS	129	2.4.1	Asia
SRR19334917	Salmonella Paratyphi A	Acute Infection	Acute Infection	2022	SRR19334917	4.1	SAL_UC5311AA_AS	129	2.4.8	Asia
SRR19347806	Salmonella Paratyphi A	Acute Infection	Acute Infection	2022	SRR19347806	4.1	SAL_UC5241AA_AS	129	2.4.4	N/A
SRR19347809	Salmonella Paratyphi A	Acute Infection	Acute Infection	2022	SRR19347809	4.1	SAL_UC5238AA_AS	129	2.4.5	Asia
SRR19406416	Salmonella Paratyphi A	Acute Infection	Acute Infection	2022	SRR19406416	4.1	SAL_UC4897AA_AS	129	2.4.5	Asia
SRR19526490	Salmonella Paratyphi A	Acute Infection	Acute Infection	2022	SRR19526490	4.1	SAL_UC9849AA_AS	85	2.3.3	Asia
SRR19494478	Salmonella Paratyphi A	Acute Infection	Acute Infection	2022	SRR19494478	4.1	SAL_UC9993AA_AS	129	2.4.4	Asia
SRR19494144	Salmonella Paratyphi A	Acute Infection	Acute Infection	2022	SRR19494144	4.1	SAL_VC0007AA_AS	129	2.4.2	Asia
SRR19540611	Salmonella Paratyphi A	Acute Infection	Acute Infection	2022	SRR19540611	4.1	SAL_UC9773AA_AS	85	2.3.3	Asia
SRR19552312	Salmonella Paratyphi A	Acute Infection	Acute Infection	2022	SRR19552312	4.1	SAL_VC0654AA_AS	129	2.4.5	Asia
SRR19603066	Salmonella Paratyphi A	Acute Infection	Acute Infection	2022	SRR19603066	4.1	SAL_VC0773AA_AS	85	2.3.2	Asia
SRR19623141	Salmonella Paratyphi A	Acute Infection	Acute Infection	2022	SRR19623141	4.1	SAL_VC0888AA_AS	129	2.4	Asia
SRR19625458	Salmonella Paratyphi A	Acute Infection	Acute Infection	2022	SRR19625458	4.1	SAL_VC0920AA_AS	85	2.3.3	Asia
SRR19693266	Salmonella Paratyphi A	Acute Infection	Acute Infection	2022	SRR19693266	4.1	SAL_VC1375AA_AS	129	2.4.1	Asia
SRR19638633	Salmonella Paratyphi A	Acute Infection	Acute Infection	2022	SRR19638633	4.1	SAL_VC1063AA_AS	129	2.4.6	Asia
SRR19805809	Salmonella Paratyphi A	Acute Infection	Acute Infection	2022	SRR19805809	4.1	SAL_VC3182AA_AS	85	2.3.3	Asia
SRR19973664	Salmonella Paratyphi A	Acute Infection	Acute Infection	2022	SRR19973664	4.1	SAL_VC5660AA_AS	85	2.3	Asia
SRR20053275	Salmonella Paratyphi A	Acute Infection	Acute Infection	2022	SRR20053275	4.1	SAL_VC5174AA_AS	85	2.3.3	Asia
SRR20053308	Salmonella Paratyphi A	Acute Infection	Acute Infection	2022	SRR20053308	4.1	SAL_VC5144AA_AS	85	2.3.3	Asia
SRR20105559	Salmonella Paratyphi A	Acute Infection	Acute Infection	2022	SRR20105559	4.1	SAL_VC4642AA_AS	129	2.4.5	Asia
SRR20210935	Salmonella Paratyphi A	Acute Infection	Acute Infection	2022	SRR20210935	4.1	SAL_VC4426AA_AS	129	2.4.4	Asia
SRR20517875	Salmonella Paratyphi A	Acute Infection	Acute Infection	2022	SRR20517875	4.1	SAL_VC7230AA_AS	129	2.4.1	Asia
SRR20352896	Salmonella Paratyphi A	Acute Infection	Acute Infection	2022	SRR20352896	4.1	SAL_VC6961AA_AS	85	2.3.3	Asia
SRR20334241	Salmonella Paratyphi A	Acute Infection	Acute Infection	2022	SRR20334241	4.1	SAL_VC6772AA_AS	129	2.4.1	Asia
SRR20333164	Salmonella Paratyphi A	Acute Infection	Acute Infection	2022	SRR20333164	4.1	SAL_VC6773AA_AS	129	2.4.6	Asia
SRR20698411	Salmonella Paratyphi A	Acute Infection	Acute Infection	2022	SRR20698411	4.1	SAL_VC9438AA_AS	129	2.4.2	Asia
SRR21205007	Salmonella Paratyphi A	Acute Infection	Acute Infection	2022	SRR21205007	4.1	SAL_XC2724AA_AS	85	2.3.3	Asia
SRR21129841	Salmonella Paratyphi A	Acute Infection	Acute Infection	2022	SRR21129841	4.1	SAL_WC2083AA_AS	85	2.3.3	Asia
SRR21444703	Salmonella Paratyphi A	Acute Infection	Acute Infection	2022	SRR21444703	4.1	SAL_WC5657AA_AS	85	2.3.3	Asia
SRR21444748	Salmonella Paratyphi A	Acute Infection	Acute Infection	2022	SRR21444748	4.1	SAL_WC5648AA_AS	129	2.4.5	Asia
SRR21525185	Salmonella Paratyphi A	Acute Infection	Acute Infection	2022	SRR21525185	4.1	SAL_WC6923AA_AS	85	2.3.3	Asia
SRR21594956	Salmonella Paratyphi A	Acute Infection	Acute Infection	2022	SRR21594956	4.1	SAL_WC8075AA_AS	129	2.4.2	Asia
SRR21520575	Salmonella Paratyphi A	Acute Infection	Acute Infection	2022	SRR21520575	4.1	SAL_WC6209AA_AS	129	2.4.5	Asia
SRR21520564	Salmonella Paratyphi A	Acute Infection	Acute Infection	2022	SRR21520564	4.1	SAL_WC6220AA_AS	85	2.3.3	Asia
SRR21520577	Salmonella Paratyphi A	Acute Infection	Acute Infection	2022	SRR21520577	4.1	SAL_WC6207AA_AS	85	2.3.4	Asia
SRR21662938	Salmonella Paratyphi A	Acute Infection	Acute Infection	2022	SRR21662938	4.1	SAL_WC9289AA_AS	85	2.3.3	Asia
SRR21595003	Salmonella Paratyphi A	Acute Infection	Acute Infection	2022	SRR21595003	4.1	SAL_WC8043AA_AS	129	2.4.5	Asia
SRR21608951	Salmonella Paratyphi A	Acute Infection	Acute Infection	2022	SRR21608951	4.1	SAL_WC8246AA_AS	85	2.3.3	Asia
SRR21619167	Salmonella Paratyphi A	Acute Infection	Acute Infection	2022	SRR21619167	4.1	SAL_WC9291AA_AS	85	2.3.3	Asia
SRR21619156	Salmonella Paratyphi A	Acute Infection	Acute Infection	2022	SRR21619156	4.1	SAL_WC8489AA_AS	85	2.3.3	Asia
SRR21619129	Salmonella Paratyphi A	Acute Infection	Acute Infection	2022	SRR21619129	4.1	SAL_WC8498AA_AS	129	2.4.5	Asia
SRR21663240	Salmonella Paratyphi A	Acute Infection	Acute Infection	2022	SRR21663240	4.1	SAL_WC9282AA_AS	85	2.3.3	Asia
SRR21678241	Salmonella Paratyphi A	Acute Infection	Acute Infection	2022	SRR21678241	4.1	SAL_WC9481AA_AS	85	2.3.3	Asia
SRR25872488	Salmonella Paratyphi A	Acute Infection	Acute Infection	2022	SRR25872488	5.1	SAL_DD1123AA_AS	129	2.4.5	Asia
SRR25872728	Salmonella Paratyphi A	Acute Infection	Acute Infection	2022	SRR25872728	5.1	SAL_DD0946AA_AS	85	2.3.3	Asia
SRR25873433	Salmonella Paratyphi A	Acute Infection	Acute Infection	2022	SRR25873433	5.1	SAL_DD0790AA_AS	85	2.3.3	Asia
SRR25878945	Salmonella Paratyphi A	Acute Infection	Acute Infection	2022	SRR25878945	5.1	SAL_DD1343AA_AS	85	2.3.3	Asia
SRR25872601	Salmonella Paratyphi A	Acute Infection	Acute Infection	2022	SRR25872601	5.1	SAL_DD1054AA_AS	85	2.3.3	Asia
SRR25872444	Salmonella Paratyphi A	Acute Infection	Acute Infection	2022	SRR25872444	5.1	SAL_DD1163AA_AS	129	2.4.5	N/A
SRR25876779	Salmonella Paratyphi A	Acute Infection	Acute Infection	2022	SRR25876779	5.1	SAL_DD0567AA_AS	85	2.3.3	Asia
SRR25873459	Salmonella Paratyphi A	Acute Infection	Acute Infection	2022	SRR25873459	5.1	SAL_DD0766AA_AS	129	2.4.5	Asia
SRR25876772	Salmonella Paratyphi A	Acute Infection	Acute Infection	2022	SRR25876772	5.1	SAL_DD0572AA_AS	85	2.3.3	Asia
SRR25878949	Salmonella Paratyphi A	Acute Infection	Acute Infection	2022	SRR25878949	5.1	SAL_DD0490AA_AS	85	2.3.3	Asia
SRR25872673	Salmonella Paratyphi A	Acute Infection	Acute Infection	2022	SRR25872673	5.1	SAL_DD0989AA_AS	85	2.3.3	Asia
SRR25873428	Salmonella Paratyphi A	Acute Infection	Acute Infection	2022	SRR25873428	5.1	SAL_DD0795AA_AS	129	2.4.2	Asia
SRR25873086	Salmonella Paratyphi A	Acute Infection	Acute Infection	2022	SRR25873086	5.1	SAL_DD0834AA_AS	85	2.3.3	Asia
SRR25872710	Salmonella Paratyphi A	Acute Infection	Acute Infection	2022	SRR25872710	5.1	SAL_DD0964AA_AS	85	2.3.3	Asia
SRR25872527	Salmonella Paratyphi A	Acute Infection	Acute Infection	2022	SRR25872527	5.1	SAL_DD1087AA_AS	1938	2.4.2	Asia
SRR25872554	Salmonella Paratyphi A	Acute Infection	Acute Infection	2022	SRR25872554	5.1	SAL_DD1064AA_AS	85	2.3.3	Asia
SRR25872746	Salmonella Paratyphi A	Acute Infection	Acute Infection	2022	SRR25872746	5.1	SAL_DD0928AA_AS	85	2.3.3	Asia
SRR25877174	Salmonella Paratyphi A	Acute Infection	Acute Infection	2022	SRR25877174	5.1	SAL_DD0515AA_AS	1938	2.4.2	Asia
SRR25875703	Salmonella Paratyphi A	Acute Infection	Acute Infection	2022	SRR25875703	5.1	SAL_DD0598AA_AS	129	2.4.5	Asia
SRR21910897	Salmonella Paratyphi A	Acute Infection	Acute Infection	2022	SRR21910897	4.1	SAL_XC4735AA_AS	85	2.3.2	Asia
SRR22006716	Salmonella Paratyphi A	Acute Infection	Acute Infection	2022	SRR22006716	4.1	SAL_XC6509AA_AS	1939	2.0.1	Asia
SRR22013708	Salmonella Paratyphi A	Acute Infection	Acute Infection	2022	SRR22013708	4.1	SAL_XC6589AA_AS	129	2.4.5	Asia
SRR22013706	Salmonella Paratyphi A	Acute Infection	Acute Infection	2022	SRR22013706	4.1	SAL_XC6591AA_AS	85	2.3.3	Asia
SRR22070127	Salmonella Paratyphi A	Acute Infection	Acute Infection	2022	SRR22070127	4.1	SAL_XC7723AA_AS	129	2.4.4	Asia
SRR22096739	Salmonella Paratyphi A	Acute Infection	Acute Infection	2022	SRR22096739	4.1	SAL_XC7937AA_AS	129	2.4.5	Asia
SRR22199911	Salmonella Paratyphi A	Acute Infection	Acute Infection	2022	SRR22199911	4.1	SAL_YC1106AA_AS	129	2.4.2	Asia
SRR22264021	Salmonella Paratyphi A	Acute Infection	Acute Infection	2022	SRR22264021	4.1	SAL_YC2653AA_AS	85	2.3.3	Asia
SRR22284657	Salmonella Paratyphi A	Acute Infection	Acute Infection	2022	SRR22284657	4.1	SAL_YC3596AA_AS	85	2.3.3	Asia
SRR22264029	Salmonella Paratyphi A	Acute Infection	Acute Infection	2022	SRR22264029	4.1	SAL_YC2645AA_AS	85	2.3.3	Asia
SRR22270500	Salmonella Paratyphi A	Acute Infection	Acute Infection	2022	SRR22270500	4.1	SAL_YC3511AA_AS	85	2.3.3	Asia
SRR22340927	Salmonella Paratyphi A	Acute Infection	Acute Infection	2022	SRR22340927	4.1	SAL_YC4558AA_AS	129	2.4.2	Asia
SRR22325200	Salmonella Paratyphi A	Acute Infection	Acute Infection	2022	SRR22325200	4.1	SAL_YC4382AA_AS	1938	2.4.2	Asia
SRR22340909	Salmonella Paratyphi A	Acute Infection	Acute Infection	2022	SRR22340909	4.1	SAL_YC4576AA_AS	129	2.4.2	Asia
SRR22350276	Salmonella Paratyphi A	Acute Infection	Acute Infection	2022	SRR22350276	4.1	SAL_YC4538AA_AS	85	2.3.3	Asia
SRR22404959	Salmonella Paratyphi A	Acute Infection	Acute Infection	2022	SRR22404959	4.1	SAL_YC5561AA_AS	85	2.3.3	Asia
SRR22509432	Salmonella Paratyphi A	Acute Infection	Acute Infection	2022	SRR22509432	4.1	SAL_YC6711AA_AS	85	2.3.4	Asia
SRR22490020	Salmonella Paratyphi A	Acute Infection	Acute Infection	2022	SRR22490020	4.1	SAL_YC6649AA_AS	129	2.4.2	Asia
SRR22578334	Salmonella Paratyphi A	Acute Infection	Acute Infection	2022	SRR22578334	4.1	SAL_YC8070AA_AS	129	2.4.2	Asia
SRR22578340	Salmonella Paratyphi A	Acute Infection	Acute Infection	2022	SRR22578340	4.1	SAL_YC8065AA_AS	129	2.4.5	Asia
SRR22660963	Salmonella Paratyphi A	Acute Infection	Acute Infection	2022	SRR22660963	5	SAL_YC8112AA_AS	85	1.2.2	Asia
SRR22882310	Salmonella Paratyphi A	Acute Infection	Acute Infection	2022	SRR22882310	5	SAL_ZC3041AA_AS	129	2.4.5	Asia
SRR22777514	Salmonella Paratyphi A	Acute Infection	Acute Infection	2022	SRR22777514	5	SAL_ZC1190AA_AS	129	2.4.5	Asia
SRR22797156	Salmonella Paratyphi A	Acute Infection	Acute Infection	2022	SRR22797156	5	SAL_ZC0718AA_AS	85	2.3.2	Asia
SRR22853035	Salmonella Paratyphi A	Acute Infection	Acute Infection	2022	SRR22853035	5	SAL_ZC2820AA_AS	85	2.3	Africa
SRR22829785	Salmonella Paratyphi A	Acute Infection	Acute Infection	2022	SRR22829785	5	SAL_ZC1831AA_AS	129	2.4.5	Asia
SRR23052189	Salmonella Paratyphi A	Acute Infection	Acute Infection	2022	SRR23052189	5	SAL_ZC5543AA_AS	85	2.3	Africa
SRR23130358	Salmonella Paratyphi A	Acute Infection	Acute Infection	2023	SRR23130358	5	SAL_ZC7194AA_AS	129	2.4.4	Asia
SRR23195256	Salmonella Paratyphi A	Acute Infection	Acute Infection	2023	SRR23195256	4.1	SAL_AD2144AA_AS	129	2.4.5	Asia
SRR23195258	Salmonella Paratyphi A	Acute Infection	Acute Infection	2023	SRR23195258	5	SAL_ZC7543AA_AS	129	2.4.5	Asia
SRR23195265	Salmonella Paratyphi A	Acute Infection	Acute Infection	2023	SRR23195265	5	SAL_ZC7537AA_AS	129	2.4.5	Asia
SRR28295590	Salmonella Paratyphi A	Acute Infection	Acute Infection	2023	SRR28295590	5.1	SAL_HD1576AA_AS	129	2.4.4	Asia
SRR30019008	Salmonella Paratyphi A	Acute Infection	Acute Infection	2023	SRR30019008	5.1	SAL_ND0265AA_AS	85	2.3.3	Asia
SRR28281970	Salmonella Paratyphi A	Acute Infection	Acute Infection	2023	SRR28281970	5.1	SAL_HD0743AA_AS	129	2.4.5	Asia
SRR28282008	Salmonella Paratyphi A	Acute Infection	Acute Infection	2023	SRR28282008	5.1	SAL_HD0707AA_AS	129	2.4.2	Asia
SRR28277010	Salmonella Paratyphi A	Acute Infection	Acute Infection	2023	SRR28277010	5.1	SAL_HD0433AA_AS	129	2.4.5	Asia
SRR28267284	Salmonella Paratyphi A	Acute Infection	Acute Infection	2023	SRR28267284	5.1	SAL_HD0491AA_AS	129	2.4.2	Asia
SRR28267280	Salmonella Paratyphi A	Acute Infection	Acute Infection	2023	SRR28267280	5.1	SAL_HD0495AA_AS	129	2.4.5	Asia
SRR28233092	Salmonella Paratyphi A	Acute Infection	Acute Infection	2023	SRR28233092	5.1	SAL_HD0140AA_AS	129	2.4.5	Asia
SRR28233076	Salmonella Paratyphi A	Acute Infection	Acute Infection	2023	SRR28233076	5.1	SAL_HD0153AA_AS	85	2.3.3	Asia
SRR28221616	Salmonella Paratyphi A	Acute Infection	Acute Infection	2023	SRR28221616	5.1	SAL_GD9257AA_AS	129	2.4.5	Asia
SRR28221595	Salmonella Paratyphi A	Carried Infection	Convalescent Carriage	2023	SRR28221595	5.1	SAL_GD9278AA_AS	85	2.3.3	Asia
SRR28209269	Salmonella Paratyphi A	Acute Infection	Acute Infection	2023	SRR28209269	5.1	SAL_GD9450AA_AS	85	2.3	Asia
SRR28209284	Salmonella Paratyphi A	Acute Infection	Acute Infection	2023	SRR28209284	5.1	SAL_GD9435AA_AS	129	2.4.5	Asia
SRR28205387	Salmonella Paratyphi A	Acute Infection	Acute Infection	2023	SRR28205387	5.1	SAL_GD9628AA_AS	85	2.3.3	Asia
SRR28200852	Salmonella Paratyphi A	Acute Infection	Acute Infection	2023	SRR28200852	5.1	SAL_GD9695AA_AS	85	2.3.3	Asia
SRR28200784	Salmonella Paratyphi A	Acute Infection	Acute Infection	2023	SRR28200784	5.1	SAL_GD9844AA_AS	85	2.3.3	Asia
SRR28200854	Salmonella Paratyphi A	Acute Infection	Acute Infection	2023	SRR28200854	5.1	SAL_GD9693AA_AS	129	2.4.5	Asia
SRR28200934	Salmonella Paratyphi A	Acute Infection	Acute Infection	2023	SRR28200934	5.1	SAL_GD9644AA_AS	85	2.3.3	Asia
SRR28172493	Salmonella Paratyphi A	Acute Infection	Acute Infection	2023	SRR28172493	5.1	SAL_HD0094AA_AS	129	2.4.2	Asia
SRR28172557	Salmonella Paratyphi A	Acute Infection	Acute Infection	2023	SRR28172557	5.1	SAL_HD0047AA_AS	85	2.3.3	Asia
SRR28172601	Salmonella Paratyphi A	Acute Infection	Acute Infection	2023	SRR28172601	5.1	SAL_HD0021AA_AS	129	2.4	Asia
SRR28172549	Salmonella Paratyphi A	Acute Infection	Acute Infection	2023	SRR28172549	5.1	SAL_HD0053AA_AS	85	2.3.3	Asia
SRR28172584	Salmonella Paratyphi A	Acute Infection	Acute Infection	2023	SRR28172584	5.1	SAL_HD0032AA_AS	85	2.3.3	Asia
SRR28172489	Salmonella Paratyphi A	Acute Infection	Acute Infection	2023	SRR28172489	5.1	SAL_HD0098AA_AS	85	2.3.3	Asia
SRR29593770	Salmonella Paratyphi A	Acute Infection	Acute Infection	2023	SRR29593770	5.1	SAL_KD8436AA_AS	85	2.3.3	Asia
SRR28160615	Salmonella Paratyphi A	Acute Infection	Acute Infection	2023	SRR28160615	5.1	SAL_GD8526AA_AS	85	2.3.3	Asia
SRR28160417	Salmonella Paratyphi A	Acute Infection	Acute Infection	2023	SRR28160417	5.1	SAL_GD8655AA_AS	129	2.4	Asia
SRR28160481	Salmonella Paratyphi A	Acute Infection	Acute Infection	2023	SRR28160481	5.1	SAL_GD8597AA_AS	85	2.3.3	Asia
SRR28160347	Salmonella Paratyphi A	Acute Infection	Acute Infection	2023	SRR28160347	5.1	SAL_GD8690AA_AS	85	2.3.3	Asia
SRR28160472	Salmonella Paratyphi A	Acute Infection	Acute Infection	2023	SRR28160472	5.1	SAL_GD8600AA_AS	85	2.3.3	Asia
SRR28160357	Salmonella Paratyphi A	Acute Infection	Acute Infection	2023	SRR28160357	5.1	SAL_GD8680AA_AS	85	2.3.3	Asia
SRR28160462	Salmonella Paratyphi A	Acute Infection	Acute Infection	2023	SRR28160462	5.1	SAL_GD8610AA_AS	1938	2.4.2	Asia
SRR28160485	Salmonella Paratyphi A	Acute Infection	Acute Infection	2023	SRR28160485	5.1	SAL_GD8593AA_AS	85	2.3.3	Asia
SRR29593732	Salmonella Paratyphi A	Acute Infection	Acute Infection	2023	SRR29593732	5.1	SAL_KD8410AA_AS	85	1.2.1	N/A
SRR28160336	Salmonella Paratyphi A	Acute Infection	Acute Infection	2023	SRR28160336	5.1	SAL_GD8701AA_AS	85	2.3.3	Asia
SRR28160469	Salmonella Paratyphi A	Acute Infection	Acute Infection	2023	SRR28160469	5.1	SAL_GD8603AA_AS	129	2.4.2	Asia
SRR28160424	Salmonella Paratyphi A	Acute Infection	Acute Infection	2023	SRR28160424	5.1	SAL_GD8648AA_AS	85	2.3	Asia
SRR28160617	Salmonella Paratyphi A	Acute Infection	Acute Infection	2023	SRR28160617	5.1	SAL_GD8524AA_AS	129	2.4.2	Asia
SRR29594976	Salmonella Paratyphi A	Acute Infection	Acute Infection	2023	SRR29594976	5.1	SAL_KD8557AA_AS	85	2.3.3	Asia
SRR29596020	Salmonella Paratyphi A	Acute Infection	Acute Infection	2023	SRR29596020	5.1	SAL_KD8601AA_AS	129	2.4.2	Asia
SRR29635257	Salmonella Paratyphi A	Acute Infection	Acute Infection	2023	SRR29635257	5.1	SAL_KD8852AA_AS	129	2.4.4	Asia
SRR29592674	Salmonella Paratyphi A	Acute Infection	Acute Infection	2023	SRR29592674	5.1	SAL_KD8353AA_AS	129	2.4.5	Asia
SRR29592677	Salmonella Paratyphi A	Acute Infection	Acute Infection	2023	SRR29592677	5.1	SAL_KD8356AA_AS	85	2.3.3	Asia
SRR29592638	Salmonella Paratyphi A	Acute Infection	Acute Infection	2023	SRR29592638	5.1	SAL_KD8320AA_AS	85	2.3.3	Asia
SRR29593725	Salmonella Paratyphi A	Acute Infection	Acute Infection	2023	SRR29593725	5.1	SAL_KD8403AA_AS	85	2.3.3	Asia
SRR29593724	Salmonella Paratyphi A	Acute Infection	Acute Infection	2023	SRR29593724	5.1	SAL_ND6194AA_AS	129	2.4.5	Asia
SRR29526607	Salmonella Paratyphi A	Acute Infection	Acute Infection	2023	SRR29526607	5.1	SAL_KD9386AA_AS	85	2.3.3	Asia
SRR29596026	Salmonella Paratyphi A	Acute Infection	Acute Infection	2023	SRR29596026	5.1	SAL_KD8607AA_AS	85	2.3.3	Asia
SRR29549449	Salmonella Paratyphi A	Acute Infection	Acute Infection	2023	SRR29549449	5.1	SAL_KD7804AA_AS	85	2.3.3	Asia
SRR29548934	Salmonella Paratyphi A	Acute Infection	Acute Infection	2023	SRR29548934	5.1	SAL_ND2254AA_AS	129	2.4.3	Asia
SRR29549469	Salmonella Paratyphi A	Acute Infection	Acute Infection	2023	SRR29549469	5.1	SAL_KD7784AA_AS	129	2.4.3	Asia
SRR29548932	Salmonella Paratyphi A	Acute Infection	Acute Infection	2023	SRR29548932	5.1	SAL_KD7839AA_AS	85	2.3.3	Asia
SRR29548904	Salmonella Paratyphi A	Acute Infection	Acute Infection	2023	SRR29548904	5.1	SAL_KD7866AA_AS	1938	2.4.2	Asia
SRR29528027	Salmonella Paratyphi A	Acute Infection	Acute Infection	2023	SRR29528027	5.1	SAL_KD9511AA_AS	85	2.3.3	Asia
SRR29503887	Salmonella Paratyphi A	Acute Infection	Acute Infection	2023	SRR29503887	5.1	SAL_KD8984AA_AS	85	2.3.3	Asia
SRR29527875	Salmonella Paratyphi A	Acute Infection	Acute Infection	2023	SRR29527875	5.1	SAL_KD9442AA_AS	85	2.3.3	Asia
SRR29528246	Salmonella Paratyphi A	Acute Infection	Acute Infection	2023	SRR29528246	5.1	SAL_KD9610AA_AS	85	2.3.3	Asia
SRR29528296	Salmonella Paratyphi A	Acute Infection	Acute Infection	2023	SRR29528296	5.1	SAL_KD9656AA_AS	85	2.3.3	Asia
SRR29527889	Salmonella Paratyphi A	Acute Infection	Acute Infection	2023	SRR29527889	5.1	SAL_KD9456AA_AS	129	2.4.5	Asia
SRR29504035	Salmonella Paratyphi A	Acute Infection	Acute Infection	2023	SRR29504035	5.1	SAL_KD9295AA_AS	85	2.3.3	Asia
SRR29504077	Salmonella Paratyphi A	Acute Infection	Acute Infection	2023	SRR29504077	5.1	SAL_KD9337AA_AS	85	2.3.3	Asia
SRR29504082	Salmonella Paratyphi A	Acute Infection	Acute Infection	2023	SRR29504082	5.1	SAL_KD9342AA_AS	85	2.3.3	Asia
SRR29504047	Salmonella Paratyphi A	Acute Infection	Acute Infection	2023	SRR29504047	5.1	SAL_KD9307AA_AS	85	2.3.4	Asia
SRR29499594	Salmonella Paratyphi A	Acute Infection	Acute Infection	2023	SRR29499594	5.1	SAL_KD6851AA_AS	129	2.4.2	Asia
SRR29499416	Salmonella Paratyphi A	Acute Infection	Acute Infection	2023	SRR29499416	5.1	SAL_KD7029AA_AS	129	2.4.4	Asia
SRR29499585	Salmonella Paratyphi A	Acute Infection	Acute Infection	2023	SRR29499585	5.1	SAL_KD6860AA_AS	85	2.3.3	Asia
SRR29499465	Salmonella Paratyphi A	Acute Infection	Acute Infection	2023	SRR29499465	5.1	SAL_KD6980AA_AS	129	2.4.4	Asia
SRR29499549	Salmonella Paratyphi A	Acute Infection	Acute Infection	2023	SRR29499549	5.1	SAL_KD6896AA_AS	85	2.3.2	Asia
SRR29499604	Salmonella Paratyphi A	Acute Infection	Acute Infection	2023	SRR29499604	5.1	SAL_KD6841AA_AS	85	2.3.3	Asia
SRR29495740	Salmonella Paratyphi A	Acute Infection	Acute Infection	2023	SRR29495740	5.1	SAL_KD6595AA_AS	85	2.3.3	Asia
SRR29495631	Salmonella Paratyphi A	Acute Infection	Acute Infection	2023	SRR29495631	5.1	SAL_KD6704AA_AS	85	2.3.3	Asia
SRR29495632	Salmonella Paratyphi A	Acute Infection	Acute Infection	2023	SRR29495632	5.1	SAL_KD6703AA_AS	129	2.4.5	Asia
SRR29495649	Salmonella Paratyphi A	Acute Infection	Acute Infection	2023	SRR29495649	5.1	SAL_KD6686AA_AS	85	2.3.3	Asia
SRR29495653	Salmonella Paratyphi A	Acute Infection	Acute Infection	2023	SRR29495653	5.1	SAL_KD6682AA_AS	85	2.3.3	Asia
SRR29468969	Salmonella Paratyphi A	Acute Infection	Acute Infection	2023	SRR29468969	5.1	SAL_ND0488AA_AS	85	2.3.2	Asia
SRR29482076	Salmonella Paratyphi A	Acute Infection	Acute Infection	2023	SRR29482076	5.1	SAL_KD6265AA_AS	129	2.4.5	Asia
SRR29468965	Salmonella Paratyphi A	Acute Infection	Acute Infection	2023	SRR29468965	5.1	SAL_KD6108AA_AS	85	2.3.4	Asia
SRR29481828	Salmonella Paratyphi A	Acute Infection	Acute Infection	2023	SRR29481828	5.1	SAL_KD6441AA_AS	129	2.4.2	Asia
SRR29461667	Salmonella Paratyphi A	Acute Infection	Acute Infection	2023	SRR29461667	5.1	SAL_KD5515AA_AS	85	2.3.3	Asia
SRR29461625	Salmonella Paratyphi A	Acute Infection	Acute Infection	2023	SRR29461625	5.1	SAL_KD5555AA_AS	129	2.4.5	Asia
SRR29461412	Salmonella Paratyphi A	Acute Infection	Acute Infection	2023	SRR29461412	5.1	SAL_KD5692AA_AS	129	2.4.3	Asia
SRR29445179	Salmonella Paratyphi A	Acute Infection	Acute Infection	2023	SRR29445179	5.1	SAL_KD5245AA_AS	85	2.3.3	Asia
SRR29445346	Salmonella Paratyphi A	Acute Infection	Acute Infection	2023	SRR29445346	5.1	SAL_KD5062AA_AS	129	2.4.2	Asia
SRR29445553	Salmonella Paratyphi A	Acute Infection	Acute Infection	2023	SRR29445553	5.1	SAL_KD4998AA_AS	129	2.4.2	Asia
SRR29445320	Salmonella Paratyphi A	Acute Infection	Acute Infection	2023	SRR29445320	5.1	SAL_KD5086AA_AS	129	2.4.1	Asia
SRR29445566	Salmonella Paratyphi A	Acute Infection	Acute Infection	2023	SRR29445566	5.1	SAL_KD4985AA_AS	85	2.3.3	Asia
SRR29445357	Salmonella Paratyphi A	Acute Infection	Acute Infection	2023	SRR29445357	5.1	SAL_KD5051AA_AS	85	2.3.3	Asia
SRR29429839	Salmonella Paratyphi A	Acute Infection	Acute Infection	2023	SRR29429839	5.1	SAL_KD4555AA_AS	129	2.4.8	Asia
SRR29429735	Salmonella Paratyphi A	Acute Infection	Acute Infection	2023	SRR29429735	5.1	SAL_KD4661AA_AS	85	2.3.3	Asia
SRR29429755	Salmonella Paratyphi A	Acute Infection	Acute Infection	2023	SRR29429755	5.1	SAL_KD4641AA_AS	85	2.3.3	Asia
SRR29421940	Salmonella Paratyphi A	Acute Infection	Acute Infection	2023	SRR29421940	5.1	SAL_KD3145AA_AS	129	2.4.5	Asia
SRR29422216	Salmonella Paratyphi A	Acute Infection	Acute Infection	2023	SRR29422216	5.1	SAL_KD2976AA_AS	85	2.3.3	Asia
SRR29409172	Salmonella Paratyphi A	Acute Infection	Acute Infection	2023	SRR29409172	5.1	SAL_KD2864AA_AS	129	2.4.8	N/A
SRR29409112	Salmonella Paratyphi A	Acute Infection	Acute Infection	2023	SRR29409112	5.1	SAL_KD2924AA_AS	129	2.4.2	Asia
SRR29409380	Salmonella Paratyphi A	Acute Infection	Acute Infection	2023	SRR29409380	5.1	SAL_KD2710AA_AS	129	2.4.8	Asia
SRR29409276	Salmonella Paratyphi A	Acute Infection	Acute Infection	2023	SRR29409276	5.1	SAL_KD2760AA_AS	85	2.3.4	Asia
SRR29409079	Salmonella Paratyphi A	Acute Infection	Acute Infection	2023	SRR29409079	5.1	SAL_KD2957AA_AS	129	2.4.6	Asia
SRR29409279	Salmonella Paratyphi A	Acute Infection	Acute Infection	2023	SRR29409279	5.1	SAL_KD2757AA_AS	85	2.3.3	Asia
SRR29422215	Salmonella Paratyphi A	Acute Infection	Acute Infection	2023	SRR29422215	5.1	SAL_KD2977AA_AS	1938	2.4.2	Asia
SRR29367183	Salmonella Paratyphi A	Acute Infection	Acute Infection	2023	SRR29367183	5.1	SAL_KD1798AA_AS	129	2.4.2	Asia
SRR29383556	Salmonella Paratyphi A	Acute Infection	Acute Infection	2023	SRR29383556	5.1	SAL_KD2503AA_AS	85	2.3.3	Asia
SRR29367152	Salmonella Paratyphi A	Acute Infection	Acute Infection	2023	SRR29367152	5.1	SAL_KD1829AA_AS	85	2.3.3	Asia
SRR29367167	Salmonella Paratyphi A	Acute Infection	Acute Infection	2023	SRR29367167	5.1	SAL_KD1814AA_AS	85	2.3.3	Asia
SRR29367290	Salmonella Paratyphi A	Acute Infection	Acute Infection	2023	SRR29367290	5.1	SAL_KD1691AA_AS	85	2.3.2	Asia
SRR29353293	Salmonella Paratyphi A	Acute Infection	Acute Infection	2023	SRR29353293	5.1	SAL_KD1326AA_AS	85	2.3.3	Asia
SRR29353482	Salmonella Paratyphi A	Acute Infection	Acute Infection	2023	SRR29353482	5.1	SAL_KD1137AA_AS	85	2.3.3	Asia
SRR29367307	Salmonella Paratyphi A	Acute Infection	Acute Infection	2023	SRR29367307	5.1	SAL_KD1675AA_AS	129	2.4.2	Asia
SRR29353462	Salmonella Paratyphi A	Acute Infection	Acute Infection	2023	SRR29353462	5.1	SAL_KD1157AA_AS	85	2.3.3	Asia
SRR29353479	Salmonella Paratyphi A	Acute Infection	Acute Infection	2023	SRR29353479	5.1	SAL_KD1140AA_AS	85	2.3.2	Asia
SRR29339920	Salmonella Paratyphi A	Acute Infection	Acute Infection	2023	SRR29339920	5.1	SAL_KD0844AA_AS	85	2.3.2	Asia
SRR29339733	Salmonella Paratyphi A	Carried Infection	Convalescent Carriage	2023	SRR29339733	5.1	SAL_KD0946AA_AS	129	2.4.4	Asia
SRR29339972	Salmonella Paratyphi A	Acute Infection	Acute Infection	2023	SRR29339972	5.1	SAL_KD0792AA_AS	85	2.3.3	Asia
SRR29340066	Salmonella Paratyphi A	Acute Infection	Acute Infection	2023	SRR29340066	5.1	SAL_KD0746AA_AS	129	2.4	Asia
SRR29334466	Salmonella Paratyphi A	Acute Infection	Acute Infection	2023	SRR29334466	5.1	SAL_KD0336AA_AS	85	2.3.3	Asia
SRR29327274	Salmonella Paratyphi A	Acute Infection	Acute Infection	2023	SRR29327274	5.1	SAL_KD0164AA_AS	129	2.4.4	Asia
SRR29327246	Salmonella Paratyphi A	Acute Infection	Acute Infection	2023	SRR29327246	5.1	SAL_KD0192AA_AS	129	2.4.3	Asia
SRR29334440	Salmonella Paratyphi A	Acute Infection	Acute Infection	2023	SRR29334440	5.1	SAL_KD0362AA_AS	129	2.4.5	Asia
SRR29334266	Salmonella Paratyphi A	Acute Infection	Acute Infection	2023	SRR29334266	5.1	SAL_KD0509AA_AS	129	2.4.3	Asia
SRR29334249	Salmonella Paratyphi A	Acute Infection	Acute Infection	2023	SRR29334249	5.1	SAL_KD0526AA_AS	85	2.3	Africa
SRR29334311	Salmonella Paratyphi A	Acute Infection	Acute Infection	2023	SRR29334311	5.1	SAL_KD0464AA_AS	85	2.3.4	N/A
SRR29327344	Salmonella Paratyphi A	Acute Infection	Acute Infection	2023	SRR29327344	5.1	SAL_KD0094AA_AS	129	2.4.5	Asia
SRR29327262	Salmonella Paratyphi A	Acute Infection	Acute Infection	2023	SRR29327262	5.1	SAL_KD0176AA_AS	85	2.3.4	Asia
SRR29303021	Salmonella Paratyphi A	Acute Infection	Acute Infection	2023	SRR29303021	5.1	SAL_JD9496AA_AS	129	2.4.2	Asia
SRR29302958	Salmonella Paratyphi A	Acute Infection	Acute Infection	2023	SRR29302958	5.1	SAL_JD9547AA_AS	85	2.3.3	Asia
SRR29327220	Salmonella Paratyphi A	Acute Infection	Acute Infection	2023	SRR29327220	5.1	SAL_KD0218AA_AS	129	2.4.2	Asia
SRR29327221	Salmonella Paratyphi A	Acute Infection	Acute Infection	2023	SRR29327221	5.1	SAL_KD0217AA_AS	85	2.3.2	Asia
SRR29327261	Salmonella Paratyphi A	Acute Infection	Acute Infection	2023	SRR29327261	5.1	SAL_KD0177AA_AS	85	2.3.3	Asia
SRR29334447	Salmonella Paratyphi A	Acute Infection	Acute Infection	2023	SRR29334447	5.1	SAL_KD0355AA_AS	85	2.3.3	Asia
SRR29303087	Salmonella Paratyphi A	Acute Infection	Acute Infection	2023	SRR29303087	5.1	SAL_JD9457AA_AS	85	2.3.3	Asia
SRR29260002	Salmonella Paratyphi A	Acute Infection	Acute Infection	2023	SRR29260002	5.1	SAL_JD6811AA_AS	85	2.3.2	Unknown
SRR29287703	Salmonella Paratyphi A	Acute Infection	Acute Infection	2023	SRR29287703	5.1	SAL_JD8930AA_AS	1938	2.4.2	Asia
SRR29287668	Salmonella Paratyphi A	Acute Infection	Acute Infection	2023	SRR29287668	5.1	SAL_JD8965AA_AS	85	2.3.3	Asia
SRR29259843	Salmonella Paratyphi A	Acute Infection	Acute Infection	2023	SRR29259843	5.1	SAL_JD6900AA_AS	129	2.4.4	Asia
SRR29260066	Salmonella Paratyphi A	Acute Infection	Acute Infection	2023	SRR29260066	5.1	SAL_JD6747AA_AS	129	2.4.4	Asia
SRR29259969	Salmonella Paratyphi A	Acute Infection	Acute Infection	2023	SRR29259969	5.1	SAL_JD6844AA_AS	85	2.3.3	Asia
SRR29260040	Salmonella Paratyphi A	Acute Infection	Acute Infection	2023	SRR29260040	5.1	SAL_JD6773AA_AS	85	2.3.2	Asia
SRR29260085	Salmonella Paratyphi A	Acute Infection	Acute Infection	2023	SRR29260085	5.1	SAL_JD6732AA_AS	85	2.3.2	Asia
SRR29256591	Salmonella Paratyphi A	Acute Infection	Acute Infection	2023	SRR29256591	5.1	SAL_JD5859AA_AS	129	2.4.5	Asia
SRR29256698	Salmonella Paratyphi A	Acute Infection	Acute Infection	2023	SRR29256698	5.1	SAL_JD5776AA_AS	129	2.4.4	Unknown
SRR29256690	Salmonella Paratyphi A	Acute Infection	Acute Infection	2023	SRR29256690	5.1	SAL_JD5784AA_AS	129	2.4.3	Asia
SRR29256615	Salmonella Paratyphi A	Acute Infection	Acute Infection	2023	SRR29256615	5.1	SAL_JD5835AA_AS	85	2.3.3	Asia
SRR29256673	Salmonella Paratyphi A	Acute Infection	Acute Infection	2023	SRR29256673	5.1	SAL_JD5801AA_AS	85	2.3.3	Asia
SRR29252909	Salmonella Paratyphi A	Acute Infection	Acute Infection	2023	SRR29252909	5.1	SAL_JD4975AA_AS	129	2.4.3	Asia
SRR29252708	Salmonella Paratyphi A	Acute Infection	Acute Infection	2023	SRR29252708	5.1	SAL_JD5170AA_AS	85	2.3.4	Africa
SRR29252914	Salmonella Paratyphi A	Acute Infection	Acute Infection	2023	SRR29252914	5.1	SAL_JD4970AA_AS	85	2.3.3	Asia
SRR29252875	Salmonella Paratyphi A	Acute Infection	Acute Infection	2023	SRR29252875	5.1	SAL_JD5009AA_AS	85	2.3.3	Asia
SRR29241419	Salmonella Paratyphi A	Acute Infection	Acute Infection	2023	SRR29241419	5.1	SAL_JD5453AA_AS	85	2.3.3	Asia
SRR29241402	Salmonella Paratyphi A	Acute Infection	Acute Infection	2023	SRR29241402	5.1	SAL_JD5470AA_AS	129	2.4.2	Asia
SRR29229674	Salmonella Paratyphi A	Carried Infection	Convalescent Carriage	2023	SRR29229674	5.1	SAL_JD4683AA_AS	85	2.3.3	Asia
SRR29209877	Salmonella Paratyphi A	Acute Infection	Acute Infection	2023	SRR29209877	5.1	SAL_JD4289AA_AS	85	2.3.3	Asia
SRR29209779	Salmonella Paratyphi A	Acute Infection	Acute Infection	2023	SRR29209779	5.1	SAL_JD4387AA_AS	85	2.3.3	Asia
SRR29200688	Salmonella Paratyphi A	Acute Infection	Acute Infection	2023	SRR29200688	5.1	SAL_JD3987AA_AS	85	2.3.3	Asia
SRR29200691	Salmonella Paratyphi A	Acute Infection	Acute Infection	2023	SRR29200691	5.1	SAL_JD3984AA_AS	85	2.3.3	Asia
SRR29200763	Salmonella Paratyphi A	Acute Infection	Acute Infection	2023	SRR29200763	5.1	SAL_JD3913AA_AS	129	2.4.5	Asia
SRR29200700	Salmonella Paratyphi A	Acute Infection	Acute Infection	2023	SRR29200700	5.1	SAL_JD3975AA_AS	129	2.4.5	Asia
SRR29189004	Salmonella Paratyphi A	Acute Infection	Acute Infection	2023	SRR29189004	5.1	SAL_JD3293AA_AS	129	2.4.2	Asia
SRR29188944	Salmonella Paratyphi A	Acute Infection	Acute Infection	2023	SRR29188944	5.1	SAL_JD3353AA_AS	1938	2.4.2	Asia
SRR29189054	Salmonella Paratyphi A	Acute Infection	Acute Infection	2023	SRR29189054	5.1	SAL_JD3243AA_AS	85	2.3.3	Asia
SRR29184528	Salmonella Paratyphi A	Acute Infection	Acute Infection	2023	SRR29184528	5.1	SAL_JD2893AA_AS	85	2.3.3	Asia
SRR29184356	Salmonella Paratyphi A	Acute Infection	Acute Infection	2023	SRR29184356	5.1	SAL_JD2985AA_AS	85	2.3.2	Asia
SRR29200728	Salmonella Paratyphi A	Acute Infection	Acute Infection	2023	SRR29200728	5.1	SAL_JD3948AA_AS	129	2.4.5	Asia
SRR29188997	Salmonella Paratyphi A	Acute Infection	Acute Infection	2023	SRR29188997	5.1	SAL_JD3300AA_AS	85	2.3.3	Asia
SRR29189049	Salmonella Paratyphi A	Acute Infection	Acute Infection	2023	SRR29189049	5.1	SAL_JD3248AA_AS	85	2.3.3	Asia
SRR29184591	Salmonella Paratyphi A	Acute Infection	Acute Infection	2023	SRR29184591	5.1	SAL_JD2840AA_AS	1938	2.4.2	Asia
SRR29189085	Salmonella Paratyphi A	Acute Infection	Acute Infection	2023	SRR29189085	5.1	SAL_JD3212AA_AS	85	2.3.3	Asia
SRR29184527	Salmonella Paratyphi A	Acute Infection	Acute Infection	2023	SRR29184527	5.1	SAL_JD2894AA_AS	1938	2.4.2	Asia
SRR29184545	Salmonella Paratyphi A	Acute Infection	Acute Infection	2023	SRR29184545	5.1	SAL_JD2876AA_AS	85	2.3.2	Asia
SRR14071967	Salmonella Paratyphi A	Carried Infection	Convalescent Carriage	2006	SRR14071967	4.1	SAL_PC3805AA_AS	129	2.4.8	Asia
SRR29184331	Salmonella Paratyphi A	Acute Infection	Acute Infection	2023	SRR29184331	5.1	SAL_JD3010AA_AS	85	2.3.3	Asia
SRR29184622	Salmonella Paratyphi A	Acute Infection	Acute Infection	2023	SRR29184622	5.1	SAL_JD2821AA_AS	85	2.3.3	Asia
SRR29184350	Salmonella Paratyphi A	Acute Infection	Acute Infection	2023	SRR29184350	5.1	SAL_JD2991AA_AS	85	2.3.3	Asia
SRR29184580	Salmonella Paratyphi A	Acute Infection	Acute Infection	2023	SRR29184580	5.1	SAL_JD2851AA_AS	85	2.3.3	Asia
SRR29184370	Salmonella Paratyphi A	Acute Infection	Acute Infection	2023	SRR29184370	5.1	SAL_JD2971AA_AS	85	2.3.3	Asia
SRR29177568	Salmonella Paratyphi A	Carried Infection	Convalescent Carriage	2023	SRR29177568	5.1	SAL_JD2440AA_AS	85	2.3.3	Asia
SRR29177558	Salmonella Paratyphi A	Acute Infection	Acute Infection	2023	SRR29177558	5.1	SAL_JD2450AA_AS	129	2.4.6	Asia
SRR29177463	Salmonella Paratyphi A	Acute Infection	Acute Infection	2023	SRR29177463	5.1	SAL_JD2539AA_AS	85	2.3.4	Asia
SRR29155637	Salmonella Paratyphi A	Acute Infection	Acute Infection	2023	SRR29155637	5.1	SAL_JD2178AA_AS	85	2.3.3	Asia
SRR29177910	Salmonella Paratyphi A	Acute Infection	Acute Infection	2023	SRR29177910	5.1	SAL_JD2143AA_AS	85	2.3.3	Asia
SRR29177561	Salmonella Paratyphi A	Acute Infection	Acute Infection	2023	SRR29177561	5.1	SAL_JD2447AA_AS	1938	2.4.2	Asia
SRR29177491	Salmonella Paratyphi A	Acute Infection	Acute Infection	2023	SRR29177491	5.1	SAL_JD2511AA_AS	85	2.3.3	Asia
SRR29177549	Salmonella Paratyphi A	Acute Infection	Acute Infection	2023	SRR29177549	5.1	SAL_JD2459AA_AS	85	2.3.3	Asia
SRR29177922	Salmonella Paratyphi A	Acute Infection	Acute Infection	2023	SRR29177922	5.1	SAL_JD2131AA_AS	85	2.3.3	Asia
SRR29155453	Salmonella Paratyphi A	Acute Infection	Acute Infection	2023	SRR29155453	5.1	SAL_JD2193AA_AS	85	2.3.3	Asia
SRR29155311	Salmonella Paratyphi A	Acute Infection	Acute Infection	2023	SRR29155311	5.1	SAL_JD2322AA_AS	129	2.4.5	Asia
SRR29155364	Salmonella Paratyphi A	Acute Infection	Acute Infection	2023	SRR29155364	5.1	SAL_JD2269AA_AS	85	2.3.3	Asia
SRR29155409	Salmonella Paratyphi A	Acute Infection	Acute Infection	2023	SRR29155409	5.1	SAL_JD2225AA_AS	85	2.3.2	Asia
SRR29155334	Salmonella Paratyphi A	Acute Infection	Acute Infection	2023	SRR29155334	5.1	SAL_JD2299AA_AS	85	2.3.3	Asia
SRR29155234	Salmonella Paratyphi A	Acute Infection	Acute Infection	2023	SRR29155234	5.1	SAL_JD2400AA_AS	85	2.3.2	Unknown
SRR29155379	Salmonella Paratyphi A	Acute Infection	Acute Infection	2023	SRR29155379	5.1	SAL_JD2254AA_AS	85	2.3.2	Unknown
SRR29139086	Salmonella Paratyphi A	Acute Infection	Acute Infection	2023	SRR29139086	5.1	SAL_JD1938AA_AS	129	2.4.2	Asia
SRR29155294	Salmonella Paratyphi A	Acute Infection	Acute Infection	2023	SRR29155294	5.1	SAL_JD2339AA_AS	129	2.4.8	Asia
SRR29139223	Salmonella Paratyphi A	Acute Infection	Acute Infection	2023	SRR29139223	5.1	SAL_JD1801AA_AS	85	2.3.3	Asia
SRR29139153	Salmonella Paratyphi A	Acute Infection	Acute Infection	2023	SRR29139153	5.1	SAL_JD1871AA_AS	129	2.4.2	Asia
SRR29139107	Salmonella Paratyphi A	Acute Infection	Acute Infection	2023	SRR29139107	5.1	SAL_JD1917AA_AS	85	2.3.2	Asia
SRR29139227	Salmonella Paratyphi A	Acute Infection	Acute Infection	2023	SRR29139227	5.1	SAL_JD1797AA_AS	129	2.4.5	Asia
SRR29139041	Salmonella Paratyphi A	Acute Infection	Acute Infection	2023	SRR29139041	5.1	SAL_JD1983AA_AS	129	2.4.2	Asia
SRR29139097	Salmonella Paratyphi A	Acute Infection	Acute Infection	2023	SRR29139097	5.1	SAL_JD1927AA_AS	85	2.3.3	Asia
SRR29139091	Salmonella Paratyphi A	Acute Infection	Acute Infection	2023	SRR29139091	5.1	SAL_JD1933AA_AS	85	2.3.3	Asia
SRR29139084	Salmonella Paratyphi A	Acute Infection	Acute Infection	2023	SRR29139084	5.1	SAL_JD1940AA_AS	129	2.4.2	Unknown
SRR29139201	Salmonella Paratyphi A	Acute Infection	Acute Infection	2023	SRR29139201	5.1	SAL_JD1823AA_AS	129	2.4.3	Asia
SRR7284468	Salmonella Paratyphi A	Acute Infection	Acute Infection	2016	SRR7284468	4	SAL_BB3400AA_AS	85	2.3.3	Asia
SRR13927902	Salmonella Paratyphi A	Acute Infection	Acute Infection	2006	SRR13927902	4.1	SAL_NC9293AA_AS	129	2.4.8	Asia
SRR13927909	Salmonella Paratyphi A	Acute Infection	Acute Infection	2006	SRR13927909	4.1	SAL_NC9300AA_AS	129	2.4.4	Asia
SRR13927903	Salmonella Paratyphi A	Carried Infection	Convalescent Carriage	2006	SRR13927903	4.1	SAL_NC9294AA_AS	85	2.3.3	Asia
SRR13927906	Salmonella Paratyphi A	Carried Infection	Convalescent Carriage	2006	SRR13927906	4.1	SAL_NC9297AA_AS	85	2.3.4	Asia
SRR13895104	Salmonella Paratyphi A	Acute Infection	Acute Infection	2007	SRR13895104	4.1	SAL_NC9030AA_AS	129	2.4.4	Asia
SRR13969498	Salmonella Paratyphi A	Acute Infection	Acute Infection	2007	SRR13969498	4.1	SAL_OC0249AA_AS	129	2.4.2	N/A
SRR13969387	Salmonella Paratyphi A	Acute Infection	Acute Infection	2007	SRR13969387	4.1	SAL_OC0243AA_AS	85	1.2.1	Asia
SRR13970366	Salmonella Paratyphi A	Carried Infection	Temporary Carriage	2008	SRR13970366	4.1	SAL_OC0277AA_AS	129	2.4.2	Asia
SRR8367055	Salmonella Paratyphi A	Acute Infection	Acute Infection	2018	SRR8367055	4	SAL_HB6738AA_AS	85	2.3	Asia
SRR16568880	Salmonella Paratyphi A	Acute Infection	Acute Infection	2021	SRR16568880	4.1	SAL_SC3840AA_AS	85	2.3	Africa
SRR11215349	Salmonella Paratyphi A	Acute Infection	Acute Infection	2008	SRR11215349	4.1	SAL_CC3646AA_AS	85	2.3.3	Asia
SRR13969799	Salmonella Paratyphi A	Acute Infection	Acute Infection	2008	SRR13969799	4.1	SAL_OC0253AA_AS	85	2.3	Asia
SRR13970158	Salmonella Paratyphi A	Carried Infection	Chronic Carriage	2008	SRR13970158	4.1	SAL_OC0261AA_AS	85	1.2.1	Asia
SRR14255402	Salmonella Paratyphi A	Acute Infection	Acute Infection	2008	SRR14255402	4.1	SAL_OC9391AA_AS	85	2.3.4	Asia
SRR5985806	Salmonella Paratyphi A	Acute Infection	Acute Infection	2015	SRR5985806	3.61	SAL_UA8398AA_AS	85	2.3.3	Asia
SRR13970105	Salmonella Paratyphi A	Carried Infection	Convalescent Carriage	2008	SRR13970105	4.1	SAL_OC0258AA_AS	85	2.3	Asia
SRR14247149	Salmonella Paratyphi A	Acute Infection	Acute Infection	2021	SRR14247149	4.1	SAL_OC9110AA_AS	85	2.3	Asia
SRR14017995	Salmonella Paratyphi A	Carried Infection	Convalescent Carriage	2010	SRR14017995	4.1	SAL_OC2148AA_AS	1939	2.0.1	Asia
SRR10270614	Salmonella Paratyphi A	Acute Infection	Acute Infection	2019	SRR10270614	4.1	SAL_SB9302AA_AS	85	2.3	Asia
SRR14017994	Salmonella Paratyphi A	Acute Infection	Acute Infection	2010	SRR14017994	4.1	SAL_OC2147AA_AS	85	1.1	Asia
SRR14017979	Salmonella Paratyphi A	Carried Infection	Convalescent Carriage	2010	SRR14017979	4.1	SAL_OC2132AA_AS	129	2.4.2	Asia
SRR14017977	Salmonella Paratyphi A	Acute Infection	Acute Infection	2010	SRR14017977	4.1	SAL_OC2130AA_AS	85	2.3	Asia
SRR9274321	Salmonella Paratyphi A	Acute Infection	Acute Infection	2019	SRR9274321	4.1	SAL_NB1108AA_AS	129	2.4.3	Asia
SRR13999282	Salmonella Paratyphi A	Carried Infection	Convalescent Carriage	2010	SRR13999282	4.1	SAL_OC1620AA_AS	129	2.4	Asia
SRR29499411	Salmonella Paratyphi A	Acute Infection	Acute Infection	2023	SRR29499411	5.1	SAL_KD7034AA_AS	129	2.4.5	N/A
SRR13999302	Salmonella Paratyphi A	Carried Infection	Convalescent Carriage	2011	SRR13999302	4.1	SAL_OC1627AA_AS	85	2.3	Asia
SRR1645458	Salmonella Paratyphi A	Acute Infection	Acute Infection	2012	SRR1645458	2.2	SAL_JA6233AA_AS	85	2.3.3	N/A
Unknown	Salmonella Paratyphi A	Unknown	Unknown	2019	Obtained through NCBI	Unknown	Unknown	85	2.2	Unknown

## Sheet: S. Paratyphi B
SRR Accession	Isolate Serovar	Carriage Status	Detailed Carriage Status	Year	Relevant Enterobase Entry	Enterobase Assember Version	Assembly Barcode	Sequence Type	Paratyphi B Lineage	Continenetal Association
SRR28340045	Salmonella Paratyphi B	Carried Infection	Temporary Carriage	2011	SRR28340045	5.1	SAL_HD2156AA_AS	86	5	N/A
SRR7903091	Salmonella Paratyphi B	Acute Infection	Acute Infection	2018	SRR7903091	4	SAL_EB6186AA_AS	86	10.3.2_MiddleEast1	Asia
SRR14054563	Salmonella Paratyphi B	Carried Infection	Convalescent Carriage	2012	SRR14054563	4.1	SAL_OC2648AA_AS	86	10.3	N/A
SRR1966097	Salmonella Paratyphi B	Acute Infection	Acute Infection	2013	SRR1966097	2.2	SAL_IA9129AA_AS	86	10.3.6_SouthAmerica	Americas
SRR3049074	Salmonella Paratyphi B	Acute Infection	Acute Infection	2014	SRR3049074	3.32	SAL_KA1220AA_AS	86	10.3.6_SouthAmerica	Unknown
SRR1965307	Salmonella Paratyphi B	Acute Infection	Acute Infection	2014	SRR1965307	2.2	SAL_IA9342AA_AS	86	10.3.6_SouthAmerica	Americas
SRR1966390	Salmonella Paratyphi B	Carried Infection	Convalescent Carriage	2014	SRR1966390	2.2	SAL_IA9042AA_AS	86	10.3.6_SouthAmerica	Americas
SRR1968410	Salmonella Paratyphi B	Acute Infection	Acute Infection	2014	SRR1968410	2.2	SAL_IA8495AA_AS	86	2.1	N/A
SRR1957735	Salmonella Paratyphi B	Acute Infection	Acute Infection	2014	SRR1957735	2.2	SAL_JA4077AA_AS	86	10.3.6_SouthAmerica	Unknown
SRR1967611	Salmonella Paratyphi B	Acute Infection	Acute Infection	2014	SRR1967611	2.2	SAL_IA8726AA_AS	86	10.3.6_SouthAmerica	Americas
SRR1958677	Salmonella Paratyphi B	Acute Infection	Acute Infection	2014	SRR1958677	2.2	SAL_JA4131AA_AS	86	10.3.2_MiddleEast1	Asia
SRR1965500	Salmonella Paratyphi B	Acute Infection	Acute Infection	2014	SRR1965500	2.2	SAL_IA9292AA_AS	86	10.3.6_SouthAmerica	Americas
SRR13895111	Salmonella Paratyphi B	Acute Infection	Acute Infection	2004	SRR13895111	4.1	SAL_NC9037AA_AS	86	10.3.6_SouthAmerica	Americas
SRR29155270	Salmonella Paratyphi B	Acute Infection	Acute Infection	2023	SRR29155270	5.1	SAL_JD2364AA_AS	86	10.3.6_SouthAmerica	Americas
SRR5985750	Salmonella Paratyphi B	Acute Infection	Acute Infection	2015	SRR5985750	3.61	SAL_UA8381AA_AS	86	10.3.6_SouthAmerica	Americas
SRR5985744	Salmonella Paratyphi B	Acute Infection	Acute Infection	2015	SRR5985744	3.61	SAL_UA8375AA_AS	86	10.3.6_SouthAmerica	Americas
SRR3323026	Salmonella Paratyphi B	Acute Infection	Acute Infection	2015	SRR3323026	3.41	SAL_KA8645AA_AS	86	10.3.6_SouthAmerica	Americas
SRR5985751	Salmonella Paratyphi B	Acute Infection	Acute Infection	2015	SRR5985751	3.61	SAL_UA8382AA_AS	86	10.3.6_SouthAmerica	Americas
SRR5985741	Salmonella Paratyphi B	Acute Infection	Acute Infection	2015	SRR5985741	3.61	SAL_UA8372AA_AS	86	10.3.6_SouthAmerica	N/A
SRR5989311	Salmonella Paratyphi B	Acute Infection	Acute Infection	2015	SRR5989311	3.61	SAL_UA8723AA_AS	86	10.3.5_MiddleEast2	Asia
SRR5985727	Salmonella Paratyphi B	Acute Infection	Acute Infection	2015	SRR5985727	3.61	SAL_UA8358AA_AS	86	10.3.6_SouthAmerica	Americas
SRR3322359	Salmonella Paratyphi B	Acute Infection	Acute Infection	2015	SRR3322359	3.41	SAL_KA8377AA_AS	86	10.3.2_MiddleEast1	Asia
SRR5985753	Salmonella Paratyphi B	Acute Infection	Acute Infection	2015	SRR5985753	3.61	SAL_UA8384AA_AS	86	10.3.2_MiddleEast1	Asia
SRR5989316	Salmonella Paratyphi B	Carried Infection	Convalescent Carriage	2015	SRR5989316	3.61	SAL_UA8728AA_AS	86	10.3.2_MiddleEast1	Asia
SRR5989990	Salmonella Paratyphi B	Acute Infection	Acute Infection	2015	SRR5989990	3.61	SAL_UA8768AA_AS	86	10.3.8.2_Turkey3	Asia
SRR5985724	Salmonella Paratyphi B	Acute Infection	Acute Infection	2015	SRR5985724	3.61	SAL_UA8355AA_AS	86	10.3.6_SouthAmerica	Americas
SRR5985747	Salmonella Paratyphi B	Acute Infection	Acute Infection	2015	SRR5985747	3.61	SAL_UA8378AA_AS	86	10.3.2_MiddleEast1	Asia
SRR5989243	Salmonella Paratyphi B	Acute Infection	Acute Infection	2015	SRR5989243	3.61	SAL_UA8688AA_AS	86	10.3.2_MiddleEast1	Asia
SRR5985734	Salmonella Paratyphi B	Acute Infection	Acute Infection	2015	SRR5985734	3.61	SAL_UA8365AA_AS	86	10.3.2_MiddleEast1	Asia
SRR5985754	Salmonella Paratyphi B	Acute Infection	Acute Infection	2015	SRR5985754	3.61	SAL_UA8385AA_AS	86	10.3.2_MiddleEast1	Asia
SRR5985730	Salmonella Paratyphi B	Acute Infection	Acute Infection	2015	SRR5985730	3.61	SAL_UA8361AA_AS	86	10.3.2_MiddleEast1	N/A
SRR5989314	Salmonella Paratyphi B	Acute Infection	Acute Infection	2015	SRR5989314	3.61	SAL_UA8726AA_AS	86	10.3.6_SouthAmerica	Americas
SRR5985735	Salmonella Paratyphi B	Acute Infection	Acute Infection	2015	SRR5985735	3.61	SAL_UA8366AA_AS	86	10.3.6_SouthAmerica	Unknown
SRR5985746	Salmonella Paratyphi B	Acute Infection	Acute Infection	2015	SRR5985746	3.61	SAL_UA8377AA_AS	86	10.3.2_MiddleEast1	Asia
SRR5985731	Salmonella Paratyphi B	Carried Infection	Convalescent Carriage	2015	SRR5985731	3.61	SAL_UA8362AA_AS	86	10.3.2_MiddleEast1	Unknown
SRR5985752	Salmonella Paratyphi B	Carried Infection	Convalescent Carriage	2015	SRR5985752	3.61	SAL_UA8383AA_AS	86	10.3.2_MiddleEast1	Unknown
SRR5985755	Salmonella Paratyphi B	Acute Infection	Acute Infection	2015	SRR5985755	3.61	SAL_UA8386AA_AS	86	10.3.6_SouthAmerica	Unknown
SRR5985740	Salmonella Paratyphi B	Acute Infection	Acute Infection	2015	SRR5985740	3.61	SAL_UA8371AA_AS	86	10.3.6_SouthAmerica	Americas
SRR5985729	Salmonella Paratyphi B	Acute Infection	Acute Infection	2015	SRR5985729	3.61	SAL_UA8360AA_AS	86	10.3.1_SouthAsia1	Asia
SRR5989985	Salmonella Paratyphi B	Acute Infection	Acute Infection	2015	SRR5989985	3.61	SAL_UA8763AA_AS	86	10.3.1_SouthAsia1	Unknown
SRR5985739	Salmonella Paratyphi B	Acute Infection	Acute Infection	2015	SRR5985739	3.61	SAL_UA8370AA_AS	86	10.3.1_SouthAsia1	Unknown
SRR5985743	Salmonella Paratyphi B	Carried Infection	Convalescent Carriage	2016	SRR5985743	3.61	SAL_UA8374AA_AS	86	10.3.8.2_Turkey3	N/A
SRR5985732	Salmonella Paratyphi B	Acute Infection	Acute Infection	2016	SRR5985732	3.61	SAL_UA8363AA_AS	86	10.3.6_SouthAmerica	Americas
SRR5985728	Salmonella Paratyphi B	Acute Infection	Acute Infection	2016	SRR5985728	3.61	SAL_UA8359AA_AS	86	10.3.1_SouthAsia1	Asia
SRR5985742	Salmonella Paratyphi B	Acute Infection	Acute Infection	2016	SRR5985742	3.61	SAL_UA8373AA_AS	86	10.3.6_SouthAmerica	N/A
SRR5989986	Salmonella Paratyphi B	Carried Infection	Convalescent Carriage	2016	SRR5989986	3.61	SAL_UA8764AA_AS	86	10.3.6_SouthAmerica	N/A
SRR5193999	Salmonella Paratyphi B	Acute Infection	Acute Infection	2016	SRR5193999	3.61	SAL_QA0344AA_AS	86	10.3.6_SouthAmerica	Americas
SRR7427011	Salmonella Paratyphi B	Acute Infection	Acute Infection	2016	SRR7427011	4	SAL_CB0120AA_AS	86	10.3.8.1_SouthAsia2	Asia
SRR5957752	Salmonella Paratyphi B	Acute Infection	Acute Infection	2016	SRR5957752	3.61	SAL_UA7747AA_AS	86	10.3.8.2_Turkey3	Asia
SRR7286960	Salmonella Paratyphi B	Acute Infection	Acute Infection	2016	SRR7286960	4	SAL_BB4086AA_AS	86	10.3.8.1_SouthAsia2	Asia
SRR10232049	Salmonella Paratyphi B	Acute Infection	Acute Infection	2019	SRR10232049	4.1	SAL_SB0875AA_AS	86	10.3.2_MiddleEast1	Asia
SRR5983000	Salmonella Paratyphi B	Acute Infection	Acute Infection	2017	SRR5983000	3.61	SAL_UA8332AA_AS	86	10.3.1_SouthAsia1	Asia
SRR7351567	Salmonella Paratyphi B	Carried Infection	Temporary Carriage	2017	SRR7351567	4	SAL_BB7307AA_AS	86	10.3.6_SouthAmerica	Americas
SRR7215993	Salmonella Paratyphi B	Acute Infection	Acute Infection	2017	SRR7215993	4	SAL_BB0210AA_AS	86	10.3.6_SouthAmerica	Americas
SRR8548887	Salmonella Paratyphi B	Acute Infection	Acute Infection	2017	SRR8548887	4	SAL_JB1143AA_AS	86	10.3.2_MiddleEast1	Asia
SRR7414825	Salmonella Paratyphi B	Acute Infection	Acute Infection	2017	SRR7414825	4	SAL_BB9033AA_AS	86	10.3.6_SouthAmerica	Unknown
SRR7159865	Salmonella Paratyphi B	Acute Infection	Acute Infection	2017	SRR7159865	4	SAL_AB7562AA_AS	86	10.3.6_SouthAmerica	Americas
SRR7426941	Salmonella Paratyphi B	Acute Infection	Acute Infection	2017	SRR7426941	4	SAL_CB0079AA_AS	86	10.3.6_SouthAmerica	Americas
SRR7244400	Salmonella Paratyphi B	Carried Infection	Temporary Carriage	2017	SRR7244400	4	SAL_BB1464AA_AS	86	2.1	N/A
SRR7879553	Salmonella Paratyphi B	Acute Infection	Acute Infection	2017	SRR7879553	4	SAL_EB3722AA_AS	86	10.3.8.2_Turkey3	Asia
SRR7439531	Salmonella Paratyphi B	Acute Infection	Acute Infection	2017	SRR7439531	4	SAL_CB0573AA_AS	86	10.3.6_SouthAmerica	Americas
SRR7401836	Salmonella Paratyphi B	Acute Infection	Acute Infection	2017	SRR7401836	4	SAL_BB8133AA_AS	86	10.3.2_MiddleEast1	Asia
SRR7310588	Salmonella Paratyphi B	Acute Infection	Acute Infection	2017	SRR7310588	4	SAL_BB5534AA_AS	86	10.3.6_SouthAmerica	Americas
SRR8526069	Salmonella Paratyphi B	Acute Infection	Acute Infection	2017	SRR8526069	4	SAL_IB9515AA_AS	86	10.3.6_SouthAmerica	Americas
SRR7890213	Salmonella Paratyphi B	Carried Infection	Temporary Carriage	2017	SRR7890213	4	SAL_EB4902AA_AS	86	10.3.8.3_MiddleEast3	Asia
SRR7108945	Salmonella Paratyphi B	Carried Infection	Temporary Carriage	2017	SRR7108945	4	SAL_AB6132AA_AS	86	10.3.6_SouthAmerica	Americas
SRR7159859	Salmonella Paratyphi B	Acute Infection	Acute Infection	2017	SRR7159859	4	SAL_AB7556AA_AS	86	10.3.6_SouthAmerica	N/A
SRR7910361	Salmonella Paratyphi B	Acute Infection	Acute Infection	2018	SRR7910361	4	SAL_EB6656AA_AS	86	10.3.1_SouthAsia1	Asia
SRR7350816	Salmonella Paratyphi B	Acute Infection	Acute Infection	2018	SRR7350816	4	SAL_BB6919AA_AS	86	10.3.6_SouthAmerica	Multiple Continents Visited - Asia, Americas
SRR8523817	Salmonella Paratyphi B	Acute Infection	Acute Infection	2018	SRR8523817	4	SAL_IB9031AA_AS	86	2.1	N/A
SRR7286825	Salmonella Paratyphi B	Acute Infection	Acute Infection	2018	SRR7286825	4	SAL_BB3949AA_AS	86	10.3.6_SouthAmerica	N/A
SRR8503896	Salmonella Paratyphi B	Acute Infection	Acute Infection	2018	SRR8503896	4	SAL_IB7269AA_AS	86	10.3.6_SouthAmerica	N/A
SRR7475285	Salmonella Paratyphi B	Acute Infection	Acute Infection	2018	SRR7475285	4	SAL_CB5100AA_AS	86	10.3.6_SouthAmerica	Americas
SRR7350793	Salmonella Paratyphi B	Acute Infection	Acute Infection	2018	SRR7350793	4	SAL_BB6880AA_AS	86	10.3.8.3_MiddleEast3	Asia
SRR8499154	Salmonella Paratyphi B	Acute Infection	Acute Infection	2018	SRR8499154	4	SAL_IB6749AA_AS	86	10.3.8.3_MiddleEast3	Unknown
SRR7439523	Salmonella Paratyphi B	Acute Infection	Acute Infection	2018	SRR7439523	4	SAL_CB0569AA_AS	86	10.3.8.3_MiddleEast3	Asia
SRR8499141	Salmonella Paratyphi B	Acute Infection	Acute Infection	2018	SRR8499141	4	SAL_IB6737AA_AS	86	10.3.8.3_MiddleEast3	Asia
SRR7533341	Salmonella Paratyphi B	Acute Infection	Acute Infection	2018	SRR7533341	4	SAL_CB9976AA_AS	86	10.3.6_SouthAmerica	N/A
SRR7892172	Salmonella Paratyphi B	Acute Infection	Acute Infection	2018	SRR7892172	4	SAL_EB5347AA_AS	86	10.3.6_SouthAmerica	Americas
SRR8380681	Salmonella Paratyphi B	Acute Infection	Acute Infection	2018	SRR8380681	4	SAL_HB8257AA_AS	86	10.3.6_SouthAmerica	Americas
SRR7828459	Salmonella Paratyphi B	Acute Infection	Acute Infection	2018	SRR7828459	4	SAL_EB0324AA_AS	86	10.3.6_SouthAmerica	Unknown
SRR7841515	Salmonella Paratyphi B	Acute Infection	Acute Infection	2018	SRR7841515	4	SAL_EB0581AA_AS	86	10.3.6_SouthAmerica	Americas
SRR7997130	Salmonella Paratyphi B	Acute Infection	Acute Infection	2018	SRR7997130	4	SAL_EB8806AA_AS	86	10.3.3_Turkey2	Asia
SRR8204792	Salmonella Paratyphi B	Acute Infection	Acute Infection	2018	SRR8204792	4	SAL_GB1387AA_AS	86	10.3.8.3_MiddleEast3	Asia
SRR8492465	Salmonella Paratyphi B	Acute Infection	Acute Infection	2018	SRR8492465	4	SAL_IB5983AA_AS	86	10.3.6_SouthAmerica	N/A
SRR8367071	Salmonella Paratyphi B	Acute Infection	Acute Infection	2018	SRR8367071	4	SAL_HB6754AA_AS	86	10.3.2_MiddleEast1	N/A
SRR8377929	Salmonella Paratyphi B	Acute Infection	Acute Infection	2018	SRR8377929	4	SAL_HB8212AA_AS	86	10.3.6_SouthAmerica	Americas
SRR8452291	Salmonella Paratyphi B	Acute Infection	Acute Infection	2018	SRR8452291	4	SAL_IB2987AA_AS	86	10.3.2_MiddleEast1	Asia
SRR8772226	Salmonella Paratyphi B	Acute Infection	Acute Infection	2019	SRR8772226	4	SAL_KB9206AA_AS	86	10.3.6_SouthAmerica	Americas
SRR8936140	Salmonella Paratyphi B	Acute Infection	Acute Infection	2019	SRR8936140	4	SAL_LB5042AA_AS	86	10.3.8.1_SouthAsia2	Asia
SRR8893156	Salmonella Paratyphi B	Carried Infection	Convalescent Carriage	2019	SRR8893156	4	SAL_LB3228AA_AS	86	10.3.6_SouthAmerica	Americas
SRR8893165	Salmonella Paratyphi B	Acute Infection	Acute Infection	2019	SRR8893165	4	SAL_LB3236AA_AS	86	10.3.6_SouthAmerica	Americas
SRR9261109	Salmonella Paratyphi B	Acute Infection	Acute Infection	2019	SRR9261109	4	SAL_MB7090AA_AS	86	5	N/A
SRR9273943	Salmonella Paratyphi B	Acute Infection	Acute Infection	2019	SRR9273943	4.1	SAL_MB7799AA_AS	86	10.3.6_SouthAmerica	Americas
SRR10018212	Salmonella Paratyphi B	Acute Infection	Acute Infection	2019	SRR10018212	4.1	SAL_PB8547AA_AS	86	10.3.6_SouthAmerica	Americas
SRR10032591	Salmonella Paratyphi B	Acute Infection	Acute Infection	2019	SRR10032591	4.1	SAL_QB0024AA_AS	86	10.3.6_SouthAmerica	Americas
SRR10096464	Salmonella Paratyphi B	Acute Infection	Acute Infection	2019	SRR10096464	4.1	SAL_QB6831AA_AS	86	10.3.8.1_SouthAsia2	Asia
SRR10108459	Salmonella Paratyphi B	Acute Infection	Acute Infection	2019	SRR10108459	4.1	SAL_QB7663AA_AS	86	10.3.2_MiddleEast1	Asia
SRR10229745	Salmonella Paratyphi B	Acute Infection	Acute Infection	2019	SRR10229745	4.1	SAL_SB0294AA_AS	86	10.3.2_MiddleEast1	Asia
SRR11142698	Salmonella Paratyphi B	Acute Infection	Acute Infection	2019	SRR11142698	4.1	SAL_BC4549AA_AS	86	10.3.2_MiddleEast1	Asia
SRR10228817	Salmonella Paratyphi B	Acute Infection	Acute Infection	2019	SRR10228817	4.1	SAL_SB0188AA_AS	86	10.3.2_MiddleEast1	Asia
SRR10228873	Salmonella Paratyphi B	Acute Infection	Acute Infection	2019	SRR10228873	4.1	SAL_SB0243AA_AS	86	10.3.2_MiddleEast1	Asia
SRR11147305	Salmonella Paratyphi B	Acute Infection	Acute Infection	2019	SRR11147305	4.1	SAL_BC5927AA_AS	86	10.3.2_MiddleEast1	Asia
SRR10314919	Salmonella Paratyphi B	Acute Infection	Acute Infection	2019	SRR10314919	4.1	SAL_TB0144AA_AS	86	10.3.2_MiddleEast1	Unknown
SRR10513436	Salmonella Paratyphi B	Acute Infection	Acute Infection	2019	SRR10513436	4.1	SAL_VB8773AA_AS	86	10.3.6_SouthAmerica	Americas
SRR10542559	Salmonella Paratyphi B	Acute Infection	Acute Infection	2019	SRR10542559	4.1	SAL_VB8964AA_AS	86	10.3.6_SouthAmerica	Americas
SRR10948446	Salmonella Paratyphi B	Acute Infection	Acute Infection	2019	SRR10948446	4.1	SAL_AC6178AA_AS	86	10.3.6_SouthAmerica	Americas
SRR11096910	Salmonella Paratyphi B	Acute Infection	Acute Infection	2020	SRR11096910	4.1	SAL_BC0086AA_AS	86	10.3.6_SouthAmerica	Americas
SRR29499554	Salmonella Paratyphi B	Acute Infection	Acute Infection	2023	SRR29499554	5.1	SAL_KD6891AA_AS	86	10.3.6_SouthAmerica	Americas
SRR11479057	Salmonella Paratyphi B	Acute Infection	Acute Infection	2020	SRR11479057	4.1	SAL_FC4986AA_AS	86	10.3.6_SouthAmerica	Multiple Continents Visited - Asia, Americas
SRR12676775	Salmonella Paratyphi B	Acute Infection	Acute Infection	2020	SRR12676775	4.1	SAL_KC1992AA_AS	86	10.3.6_SouthAmerica	N/A
SRR12887424	Salmonella Paratyphi B	Acute Infection	Acute Infection	2020	SRR12887424	4.1	SAL_LC0819AA_AS	86	10.3.8.4_MiddleEast4	Asia
SRR13153678	Salmonella Paratyphi B	Acute Infection	Acute Infection	2020	SRR13153678	4.1	SAL_LC9501AA_AS	86	10.3.6_SouthAmerica	Americas
SRR13755486	Salmonella Paratyphi B	Acute Infection	Acute Infection	2021	SRR13755486	4.1	SAL_NC5489AA_AS	86	10.3.8.1_SouthAsia2	Asia
SRR13871367	Salmonella Paratyphi B	Acute Infection	Acute Infection	2021	SRR13871367	4.1	SAL_NC8745AA_AS	86	2.1	N/A
SRR15924201	Salmonella Paratyphi B	Acute Infection	Acute Infection	2021	SRR15924201	4.1	SAL_RC6600AA_AS	86	10.3.2_MiddleEast1	Asia
SRR15924195	Salmonella Paratyphi B	Acute Infection	Acute Infection	2021	SRR15924195	4.1	SAL_RC6595AA_AS	86	10.3.2_MiddleEast1	Asia
SRR16028288	Salmonella Paratyphi B	Acute Infection	Acute Infection	2021	SRR16028288	4.1	SAL_RC7468AA_AS	86	10.3.2_MiddleEast1	Asia
SRR16134638	Salmonella Paratyphi B	Acute Infection	Acute Infection	2021	SRR16134638	4.1	SAL_SC7889AA_AS	86	10.3.2_MiddleEast1	Asia
SRR16134690	Salmonella Paratyphi B	Acute Infection	Acute Infection	2021	SRR16134690	4.1	SAL_SC7969AA_AS	86	10.3.2_MiddleEast1	Asia
SRR16077458	Salmonella Paratyphi B	Acute Infection	Acute Infection	2021	SRR16077458	4.1	SAL_RC7981AA_AS	86	10.3.2_MiddleEast1	Asia
SRR16199731	Salmonella Paratyphi B	Acute Infection	Acute Infection	2021	SRR16199731	4.1	SAL_SC0732AA_AS	86	10.3.2_MiddleEast1	Asia
SRR16168875	Salmonella Paratyphi B	Acute Infection	Acute Infection	2021	SRR16168875	4.1	SAL_SC0121AA_AS	86	10.3.2_MiddleEast1	Europe
SRR16301627	Salmonella Paratyphi B	Acute Infection	Acute Infection	2021	SRR16301627	4.1	SAL_SC1873AA_AS	86	10.3.2_MiddleEast1	Asia
SRR16301621	Salmonella Paratyphi B	Acute Infection	Acute Infection	2021	SRR16301621	4.1	SAL_SC1867AA_AS	86	10.3.2_MiddleEast1	Asia
SRR16278007	Salmonella Paratyphi B	Acute Infection	Acute Infection	2021	SRR16278007	4.1	SAL_SC1603AA_AS	86	10.3.2_MiddleEast1	Asia
SRR19334860	Salmonella Paratyphi B	Acute Infection	Acute Infection	2022	SRR19334860	4.1	SAL_UC5318AA_AS	86	10.3.6_SouthAmerica	Americas
SRR16568937	Salmonella Paratyphi B	Acute Infection	Acute Infection	2021	SRR16568937	4.1	SAL_SC3864AA_AS	86	10.3.2_MiddleEast1	Asia
SRR16568878	Salmonella Paratyphi B	Acute Infection	Acute Infection	2021	SRR16568878	4.1	SAL_SC3838AA_AS	86	10.3.2_MiddleEast1	Asia
SRR18350728	Salmonella Paratyphi B	Acute Infection	Acute Infection	2022	SRR18350728	4.1	SAL_UC7587AA_AS	86	10.3.6_SouthAmerica	Americas
SRR18761881	Salmonella Paratyphi B	Acute Infection	Acute Infection	2022	SRR18761881	4.1	SAL_UC6611AA_AS	86	10.3.6_SouthAmerica	Americas
SRR19494482	Salmonella Paratyphi B	Acute Infection	Acute Infection	2022	SRR19494482	4.1	SAL_UC9989AA_AS	86	10.3.6_SouthAmerica	Americas
SRR19638820	Salmonella Paratyphi B	Acute Infection	Acute Infection	2022	SRR19638820	4.1	SAL_VC1048AA_AS	86	10.3.6_SouthAmerica	Americas
SRR21129909	Salmonella Paratyphi B	Carried Infection	Temporary Carriage	2022	SRR21129909	4.1	SAL_WC2067AA_AS	86	2.1	N/A
SRR21408199	Salmonella Paratyphi B	Acute Infection	Acute Infection	2022	SRR21408199	4.1	SAL_WC5970AA_AS	86	10	Africa
SRR21520571	Salmonella Paratyphi B	Acute Infection	Acute Infection	2022	SRR21520571	4.1	SAL_WC6213AA_AS	86	10.3.2_MiddleEast1	Asia
SRR21594852	Salmonella Paratyphi B	Acute Infection	Acute Infection	2022	SRR21594852	4.1	SAL_WC8161AA_AS	86	10.3.2_MiddleEast1	Asia
SRR21619165	Salmonella Paratyphi B	Acute Infection	Acute Infection	2022	SRR21619165	4.1	SAL_WC8480AA_AS	86	10	Africa
SRR21678232	Salmonella Paratyphi B	Acute Infection	Acute Infection	2022	SRR21678232	4.1	SAL_WC9490AA_AS	86	10.3.2_MiddleEast1	Asia
SRR25875675	Salmonella Paratyphi B	Acute Infection	Acute Infection	2022	SRR25875675	5.1	SAL_DD0624AA_AS	86	10	Asia
SRR25872646	Salmonella Paratyphi B	Acute Infection	Acute Infection	2022	SRR25872646	5.1	SAL_DD1011AA_AS	86	10	Africa
SRR25872367	Salmonella Paratyphi B	Carried Infection	Temporary Carriage	2022	SRR25872367	5.1	SAL_DD1234AA_AS	86	2.1	N/A
SRR22264025	Salmonella Paratyphi B	Acute Infection	Acute Infection	2022	SRR22264025	4.1	SAL_YC2649AA_AS	86	10.3.2_MiddleEast1	Asia
SRR22422940	Salmonella Paratyphi B	Acute Infection	Acute Infection	2022	SRR22422940	4.1	SAL_YC5952AA_AS	86	10.3.8.1_SouthAsia2	Asia
SRR22422962	Salmonella Paratyphi B	Acute Infection	Acute Infection	2022	SRR22422962	4.1	SAL_YC5946AA_AS	86	10.3.8.1_SouthAsia2	Asia
SRR22829779	Salmonella Paratyphi B	Acute Infection	Acute Infection	2022	SRR22829779	5	SAL_ZC1837AA_AS	86	10.3.6_SouthAmerica	Americas
SRR23052166	Salmonella Paratyphi B	Acute Infection	Acute Infection	2022	SRR23052166	5	SAL_ZC5566AA_AS	86	10.3.6_SouthAmerica	Americas
SRR23000203	Salmonella Paratyphi B	Acute Infection	Acute Infection	2022	SRR23000203	5	SAL_ZC4932AA_AS	86	10.3.6_SouthAmerica	N/A
SRR29550629	Salmonella Paratyphi B	Acute Infection	Acute Infection	2023	SRR29550629	5.1	SAL_KD7756AA_AS	86	10.3.6_SouthAmerica	Americas
SRR29528225	Salmonella Paratyphi B	Acute Infection	Acute Infection	2023	SRR29528225	5.1	SAL_KD9589AA_AS	86	10.3.6_SouthAmerica	Americas
SRR29499488	Salmonella Paratyphi B	Acute Infection	Acute Infection	2023	SRR29499488	5.1	SAL_KD6957AA_AS	86	10.3.6_SouthAmerica	Americas
SRR29499501	Salmonella Paratyphi B	Acute Infection	Acute Infection	2023	SRR29499501	5.1	SAL_KD6944AA_AS	86	10.3.6_SouthAmerica	Americas
SRR29445292	Salmonella Paratyphi B	Acute Infection	Acute Infection	2023	SRR29445292	5.1	SAL_KD5114AA_AS	86	10.3.6_SouthAmerica	Americas
SRR29422179	Salmonella Paratyphi B	Acute Infection	Acute Infection	2023	SRR29422179	5.1	SAL_KD3000AA_AS	86	10.3.2_MiddleEast1	Asia
SRR29367120	Salmonella Paratyphi B	Acute Infection	Acute Infection	2023	SRR29367120	5.1	SAL_KD1859AA_AS	86	10.3.2_MiddleEast1	Asia
SRR29339996	Salmonella Paratyphi B	Acute Infection	Acute Infection	2023	SRR29339996	5.1	SAL_KD0768AA_AS	86	10	Africa
SRR29334425	Salmonella Paratyphi B	Acute Infection	Acute Infection	2023	SRR29334425	5.1	SAL_KD0377AA_AS	86	10.3.2_MiddleEast1	Asia
SRR29334340	Salmonella Paratyphi B	Acute Infection	Acute Infection	2023	SRR29334340	5.1	SAL_KD0435AA_AS	86	10.3.6_SouthAmerica	Americas
SRR29327247	Salmonella Paratyphi B	Acute Infection	Acute Infection	2023	SRR29327247	5.1	SAL_KD0191AA_AS	86	10.3.2_MiddleEast1	Asia
SRR29327213	Salmonella Paratyphi B	Acute Infection	Acute Infection	2023	SRR29327213	5.1	SAL_KD0225AA_AS	86	10.3.6_SouthAmerica	Americas
SRR29287849	Salmonella Paratyphi B	Acute Infection	Acute Infection	2023	SRR29287849	5.1	SAL_JD8874AA_AS	86	10	Africa
SRR29287701	Salmonella Paratyphi B	Acute Infection	Acute Infection	2023	SRR29287701	5.1	SAL_JD8932AA_AS	86	10.3.2_MiddleEast1	Asia
SRR29287501	Salmonella Paratyphi B	Acute Infection	Acute Infection	2023	SRR29287501	5.1	SAL_JD9079AA_AS	86	10.3.6_SouthAmerica	Americas
SRR29271239	Salmonella Paratyphi B	Acute Infection	Acute Infection	2023	SRR29271239	5.1	SAL_JD7366AA_AS	86	10.3.6_SouthAmerica	Americas
SRR29256605	Salmonella Paratyphi B	Acute Infection	Acute Infection	2023	SRR29256605	5.1	SAL_JD5845AA_AS	86	10.3.6_SouthAmerica	Americas
SRR29256572	Salmonella Paratyphi B	Acute Infection	Acute Infection	2023	SRR29256572	5.1	SAL_MD4705AA_AS	86	10.3.2_MiddleEast1	Asia
SRR29229681	Salmonella Paratyphi B	Acute Infection	Acute Infection	2023	SRR29229681	5.1	SAL_JD4676AA_AS	86	10.3.2_MiddleEast1	Asia
SRR29209804	Salmonella Paratyphi B	Acute Infection	Acute Infection	2023	SRR29209804	5.1	SAL_JD4362AA_AS	86	10.3.6_SouthAmerica	Americas
SRR29209803	Salmonella Paratyphi B	Acute Infection	Acute Infection	2023	SRR29209803	5.1	SAL_JD4363AA_AS	86	10.3.2_MiddleEast1	Asia
SRR29188973	Salmonella Paratyphi B	Acute Infection	Acute Infection	2023	SRR29188973	5.1	SAL_JD3324AA_AS	86	10.3.2_MiddleEast1	Asia
SRR29184550	Salmonella Paratyphi B	Acute Infection	Acute Infection	2023	SRR29184550	5.1	SAL_JD2871AA_AS	86	10.3.6_SouthAmerica	Americas
SRR29155366	Salmonella Paratyphi B	Acute Infection	Acute Infection	2023	SRR29155366	5.1	SAL_JD2267AA_AS	86	10.3.6_SouthAmerica	Americas
SRR29120152	Salmonella Paratyphi B	Acute Infection	Acute Infection	2023	SRR29120152	5.1	SAL_JD1641AA_AS	86	10.3.6_SouthAmerica	Americas
SRR29139063	Salmonella Paratyphi B	Acute Infection	Acute Infection	2023	SRR29139063	5.1	SAL_JD1961AA_AS	86	10.3.6_SouthAmerica	Americas
SRR29120144	Salmonella Paratyphi B	Acute Infection	Acute Infection	2023	SRR29120144	5.1	SAL_JD1649AA_AS	86	10.3.6_SouthAmerica	Americas
SRR14017983	Salmonella Paratyphi B	Acute Infection	Acute Infection	2009	SRR14017983	4.1	SAL_PC0645AA_AS	86	10.3.6_SouthAmerica	Americas
SRR5985745	Salmonella Paratyphi B	Acute Infection	Acute Infection	2015	SRR5985745	3.61	SAL_UA8376AA_AS	86	10.3.2_MiddleEast1	Asia
SRR14017980	Salmonella Paratyphi B	Carried Infection	Convalescent Carriage	2010	SRR14017980	4.1	SAL_OC2133AA_AS	86	10.3.8.1_SouthAsia2	Asia
SRR14017986	Salmonella Paratyphi B	Acute Infection	Acute Infection	2010	SRR14017986	4.1	SAL_PC0644AA_AS	86	10.3.6_SouthAmerica	Americas
Unknown	Salmonella Paratyphi B	Unknown	Unknown	2023	Obtained through NCBI	Unknown	Unknown	86	7.2_EuropeEasternAsia	Unknown
